# Supplementary material for: Multi-factor mediated functional modules identify novel classification of ulcerative colitis and functional gene panel
Source: Sci Rep. 2021 Mar 11;11:5669. doi: 10.1038/s41598-021-85000-3 (PMC7952401; doi:10.1038/s41598-021-85000-3)
Supplement: Supplementary file 1 — Supplementary Table 1. [file 41598_2021_85000_MOESM1_ESM.csv]

	logFC	AveExpr	t	P.Value	adj.P.Val	B
DEFB4A	11.17775025	3.924206127	17.7577226	1.14E-44	8.88E-42	90.95252809
SAA1	10.38274568	4.978968188	21.15003861	2.29E-55	1.91E-51	115.3400776
RP11-466H18.1	9.514318623	5.938796084	16.25872412	8.17E-40	2.91E-37	79.8714577
REG1A	9.140062856	6.168711741	13.18596485	8.70E-30	7.00E-28	56.98322338
RP11-44K6.2	8.343941864	1.334306098	11.55553232	1.51E-24	6.22E-23	45.02981765
S100A12	8.221813606	1.543150548	14.53560534	3.46E-34	4.97E-32	67.02652746
RNU6-548P	8.020207673	1.051164831	13.43567891	1.34E-30	1.18E-28	58.83538019
SAA2	7.891099717	4.470147529	17.77462339	1.00E-44	7.94E-42	91.07663671
SERPINB7	7.821164045	1.627869101	12.28128327	7.28E-27	4.01E-25	50.31413711
SAA2-SAA4	7.730953875	0.402942475	17.51198664	7.05E-44	4.91E-41	89.14564287
DUOXA2	7.713824912	6.435349771	22.74287917	3.32E-60	9.70E-56	126.3568912
MMP3	7.401735492	4.943405374	17.24377324	5.18E-43	3.13E-40	87.16868019
REG1B	7.308931777	2.900759373	9.147197123	3.62E-17	6.45E-16	28.22610356
AQP9	7.296391257	1.34469072	17.88397406	4.47E-45	3.75E-42	91.87911838
REG3A	7.196467151	3.296067531	9.292369983	1.36E-17	2.54E-16	29.19563841
CHI3L1	7.138573643	4.949214674	18.92647222	2.08E-48	3.20E-45	99.48043449
SAA4	7.128424461	0.245540575	14.57569535	2.56E-34	3.80E-32	67.32565436
SERPINB3	7.117124978	-0.075203617	9.981542882	1.18E-19	2.78E-18	33.88561329
PROK2	7.065960159	0.686713726	14.96340794	1.38E-35	2.56E-33	70.21902357
MMP10	7.004397289	2.696599779	16.99144737	3.40E-42	1.83E-39	85.30458217
S100A8	6.976726755	5.242909409	15.890742	1.29E-38	3.76E-36	77.13383052
CXCR1	6.834017175	0.352474845	17.93887522	2.98E-45	2.64E-42	92.28167193
S100A7	6.806103107	-0.440063092	9.808726714	3.92E-19	8.74E-18	32.69678949
IGHD3-9	6.765058841	0.444198884	7.988421997	7.07E-14	8.76E-13	20.75863607
SPRR1B	6.74218627	0.124593012	9.063937842	6.34E-17	1.10E-15	27.67318293
SERPINB4	6.738912379	-0.427286726	10.57411376	1.80E-21	5.24E-20	38.01948554
HCAR3	6.667476831	0.424994378	14.85809208	3.06E-35	5.26E-33	69.43305383
FCGR3B	6.641927854	2.335006251	17.20809132	6.76E-43	3.96E-40	86.90531569
CXCL5	6.523047054	3.009519089	13.20954378	7.29E-30	5.92E-28	57.15794131
MIR126	6.509740631	1.568299834	13.41135571	1.61E-30	1.40E-28	58.65480638
AC244205.1	6.508653853	0.020281277	8.903318881	1.86E-16	3.05E-15	26.61316949
MMP7	6.504467162	3.506257878	15.78596595	2.84E-38	7.77E-36	76.35349307
TCN1	6.416588873	1.80204638	14.55840287	2.92E-34	4.30E-32	67.19662639
AL442127.1	6.399399645	2.635942299	9.646353654	1.20E-18	2.53E-17	31.58734238
MIR6891	6.337768553	2.437344489	9.008525935	9.20E-17	1.56E-15	27.30648823
AC103563.4	6.320870185	0.394580782	16.86211547	8.93E-42	4.43E-39	84.34764095
CSF3	6.297983363	0.476997331	13.51174869	7.59E-31	6.96E-29	59.4003294
CXCL17	6.296965705	-0.771940891	14.37882836	1.13E-33	1.48E-31	65.85695529
MCEMP1	6.173854461	-0.267162113	13.33947829	2.76E-30	2.36E-28	58.12139445
TNIP3	6.109163261	4.191551536	15.20321129	2.27E-36	4.86E-34	72.0084662
TREM1	6.07827273	1.53366707	17.01542845	2.84E-42	1.54E-39	85.48191355
AC011073.1	6.040729105	3.008175526	13.00589027	3.34E-29	2.47E-27	55.65017559
IL17A	6.027300162	-0.53203653	16.80970281	1.32E-41	6.44E-39	83.95956312
LUCAT1	5.830104516	0.267173674	15.64237896	8.36E-38	2.15E-35	75.2835951
MIR374B	5.816716	0.267657416	7.37273178	3.18E-12	3.27E-11	17.01809721
TNFRSF6B	5.812901269	5.445283044	18.45211327	6.75E-47	7.91E-44	96.03320009
RNA5SP333	5.806148788	-1.009559389	6.866180815	6.37E-11	5.67E-10	14.07875524
RNA5SP334	5.806148788	-1.009559389	6.866180815	6.37E-11	5.67E-10	14.07875524
CTD-2545G14.4	5.788183604	1.438111668	12.52425822	1.20E-27	7.29E-26	52.09775408
MIR143	5.783986081	2.931481468	10.65445949	1.02E-21	3.02E-20	38.58628637
MIR4436A	5.635568375	-0.508772171	7.888308709	1.33E-13	1.59E-12	20.138697
RP11-211G23.2	5.598842922	-0.680307023	15.37592277	6.20E-37	1.46E-34	73.29688379
DUOX2	5.593145818	6.973028598	18.41283983	9.01E-47	1.03E-43	95.74690397
ABCA12	5.569568477	-0.194257512	14.4719106	5.59E-34	7.75E-32	66.55131587
RNU6-510P	5.567692184	-1.181199233	6.328882921	1.32E-09	1.01E-08	11.11213587
HCAR2	5.563760419	0.610738479	15.01530404	9.36E-36	1.80E-33	70.60631131
MIR6821	5.548070931	-0.526570668	7.89458546	1.28E-13	1.54E-12	20.17743608
BX088702.1	5.486035313	0.194211057	8.109596028	3.28E-14	4.24E-13	21.5147724
IGHG3	5.440780226	8.866157269	12.98630321	3.86E-29	2.84E-27	55.50532189
MIR324	5.41945622	4.0960041	15.68270086	6.17E-38	1.65E-35	75.58409771
RNU6-118P	5.38697649	0.951665229	9.153930561	3.46E-17	6.18E-16	28.27092072
KRT6B	5.380947188	-0.74156499	10.87057504	2.16E-22	6.93E-21	40.11766595
CR392039.1	5.355099365	2.286997347	10.10716988	4.89E-20	1.21E-18	34.75478826
CSF2	5.344714454	-0.967851755	14.31062413	1.88E-33	2.40E-31	65.34827008
MIR23B	5.329097815	1.379124069	8.602463366	1.36E-15	2.03E-14	24.65229345
SNORD12B	5.32185188	0.366381703	7.968260671	8.03E-14	9.86E-13	20.63343855
SNORA14	5.318273769	-1.796226117	6.069653464	5.40E-09	3.80E-08	9.740830926
IGHD3-16	5.315202333	-0.595826281	5.277178173	3.09E-07	1.74E-06	5.81237868
IGHD3-3	5.296279546	-1.309320686	5.335527504	2.32E-07	1.34E-06	6.087386978
MIR503HG	5.276108517	0.541548769	19.65504904	1.03E-50	2.63E-47	104.7339057
RNA5SP39	5.249614491	0.205530465	6.305009251	1.51E-09	1.14E-08	10.98416203
AL022314.1	5.233606988	-0.75262881	6.937293445	4.21E-11	3.84E-10	14.48335666
LY6D	5.232087803	-1.307134424	8.136847633	2.76E-14	3.59E-13	21.68568153
PPBP	5.225568279	-1.397686448	13.9542556	2.74E-32	3.06E-30	62.69217579
SLC6A14	5.215506921	4.64523197	16.09394235	2.81E-39	9.09E-37	78.64617355
SNORD46	5.192727427	0.938948252	7.817523602	2.07E-13	2.43E-12	19.70303131
FPR2	5.181119423	0.957544074	13.88236578	4.71E-32	5.04E-30	62.1568314
MIR4489	5.16570682	-0.08320895	7.306157086	4.75E-12	4.79E-11	16.62435357
RNA5SP298	5.162201443	0.459534833	6.493613987	5.31E-10	4.24E-09	12.00426667
FCAR	5.131568679	-0.599827278	13.89525608	4.27E-32	4.61E-30	62.25280835
IL22	5.129379565	-1.819120801	12.05322509	3.92E-26	1.96E-24	48.64612388
TRBJ1-3	5.125816586	2.357681252	8.860494735	2.47E-16	4.01E-15	26.33206318
S100A9	5.122510618	6.90225155	14.06542414	1.19E-32	1.39E-30	63.52036015
OSM	5.112368897	0.859403594	13.23143011	6.19E-30	5.08E-28	57.3201504
MMP1	5.11070821	4.548429249	13.84863825	6.06E-32	6.39E-30	61.90573651
AL035422.1	5.102890204	-0.811400638	5.434682556	1.43E-07	8.44E-07	6.560069579
IGHV7-40	5.082955053	0.555110856	7.321748463	4.32E-12	4.38E-11	16.7163699
CLDN2	5.079706178	1.437272685	13.83712378	6.61E-32	6.92E-30	61.82002349
AC121251.1	5.078335282	-0.637225763	11.85443245	1.69E-25	7.78E-24	47.19750705
MIR5010	5.060574434	1.028337019	7.252252354	6.56E-12	6.54E-11	16.30715223
MIR616	5.048824728	1.062296639	8.271443179	1.16E-14	1.58E-13	22.53432185
RNU6-1095P	5.033199664	-0.912415606	5.889431103	1.40E-08	9.42E-08	8.811737892
MIR4257	5.03286822	1.075301777	8.45462963	3.56E-15	5.10E-14	23.70111365
AL391380.1	5.032637127	1.307201395	7.164990401	1.10E-11	1.07E-10	15.79675201
AC244157.1	5.027891353	2.159290894	8.703383904	6.99E-16	1.08E-14	25.30637548
AL445204.1	5.007436844	1.130915308	8.527993438	2.21E-15	3.23E-14	24.17209796
SNORA51	4.983263352	0.296993048	6.959869802	3.69E-11	3.38E-10	14.61237004
TRBJ1-2	4.973758214	1.584866045	7.501368827	1.46E-12	1.56E-11	17.78501632
AL022326.1	4.972493882	0.152685833	6.341072493	1.24E-09	9.44E-09	11.17760737
KCNJ15	4.958291062	0.014944398	14.13765185	6.91E-33	8.34E-31	64.05864236
RNU6ATAC24P	4.948089131	-0.092576534	6.586799299	3.15E-10	2.59E-09	12.51585531
AC091849.1	4.942688647	-0.029708696	5.905735688	1.29E-08	8.68E-08	8.894954863
CXCR2	4.940354255	0.992153183	14.86913126	2.81E-35	4.85E-33	69.51543956
RNU6-216P	4.939985754	1.354642721	6.982626869	3.23E-11	2.98E-10	14.74268888
SNORD83A	4.907402352	2.357031238	12.11756655	2.44E-26	1.26E-24	49.11607829
XXbac-BPG116M5.17	4.906844278	0.977703597	14.54490542	3.23E-34	4.69E-32	67.09591734
SCARNA22	4.883349352	-0.585556438	5.961839783	9.58E-09	6.56E-08	9.182584523
CTA-384D8.34	4.874882312	0.369285238	13.13566592	1.27E-29	9.95E-28	56.6106394
CLEC4D	4.863851389	-1.234417208	13.15163588	1.12E-29	8.89E-28	56.72891625
VSIG1	4.861181282	0.700599536	12.38792483	3.31E-27	1.89E-25	51.09618365
WNT2	4.852496395	-1.934667836	12.10214281	2.74E-26	1.39E-24	49.0033753
AL031768.1	4.835338432	0.445751314	6.609532734	2.77E-10	2.29E-09	12.64140965
AC103563.5	4.81988484	2.678029503	7.525931432	1.25E-12	1.35E-11	17.93235964
LINC01506	4.819122865	-1.167204353	11.63638051	8.37E-25	3.53E-23	45.61483914
IL26	4.808808392	-0.746979462	18.37056939	1.23E-46	1.36E-43	95.43861297
AC006925.1	4.782611447	0.793308527	7.244749169	6.86E-12	6.82E-11	16.26311492
IGHJ2P	4.775800211	3.073231178	9.688366207	9.02E-19	1.92E-17	31.87368227
RP11-350J20.12	4.772130506	0.592124694	15.30837671	1.03E-36	2.36E-34	72.79304481
RP11-120K18.3	4.767893688	-1.887012798	10.02747101	8.54E-20	2.06E-18	34.20290079
CTD-3214H19.16	4.764168174	-0.653422802	4.933890503	1.57E-06	8.08E-06	4.242759975
PRSS2	4.759950663	0.542135823	9.10831727	4.71E-17	8.27E-16	27.96761651
RNU1-72P	4.759849956	-2.305231894	5.832475196	1.89E-08	1.25E-07	8.522364106
RP3-508I15.18	4.748337561	0.390508496	15.80139454	2.53E-38	7.01E-36	76.46842088
FAM83A	4.741748169	-0.523170366	12.54948196	9.98E-28	6.10E-26	52.28326914
AL359753.1	4.74054852	-0.293312536	6.11786873	4.17E-09	2.98E-08	9.992806176
MIR199A2	4.7397215	-0.673544962	5.455206824	1.29E-07	7.67E-07	6.658745621
AL513327.1	4.734984881	0.14719939	5.75413709	2.83E-08	1.83E-07	8.12774229
CTA-384D8.31	4.733931871	0.215113674	7.558986405	1.02E-12	1.11E-11	18.13109791
AL138898.1	4.732208871	0.189246111	7.031647211	2.43E-11	2.27E-10	15.02432999
RP11-434C1.2	4.722462609	-1.419975361	6.881315012	5.84E-11	5.22E-10	14.16463588
CMTM2	4.711417264	0.165582342	12.58826166	7.48E-28	4.64E-26	52.5686086
SNORA80B	4.709987416	-0.700697797	5.540959959	8.39E-08	5.10E-07	7.074094163
CD300E	4.702486841	0.054203053	14.7875271	5.20E-35	8.52E-33	68.90642744
CXCL8	4.688048111	4.368735494	12.68987358	3.52E-28	2.27E-26	53.31695227
RP11-1143G9.4	4.686564061	-1.199070359	3.921581666	0.000116873	0.000453904	0.125413757
CLEC6A	4.684050602	-1.825415079	16.82040063	1.22E-41	6.00E-39	84.03878516
IFNG	4.662506749	-0.980139089	14.00105463	1.93E-32	2.19E-30	63.04077143
MIR6774	4.661725968	-0.109809414	6.486298169	5.53E-10	4.40E-09	11.96431276
RP11-442H21.2	4.659601802	-0.395194253	6.265782042	1.87E-09	1.40E-08	10.77462006
MIR27B	4.654067174	3.239847731	11.22708597	1.65E-23	6.03E-22	42.66399259
AC245028.1	4.646823766	3.564037624	10.92287477	1.48E-22	4.84E-21	40.48968926
IGHD3-22	4.639370532	-1.984899636	4.462375578	1.28E-05	5.81E-05	2.226809806
FCN3	4.638986232	0.440441809	16.07653807	3.20E-39	1.01E-36	78.51669745
FPR1	4.634266886	2.648613707	15.22342987	1.95E-36	4.23E-34	72.15931623
AL365181.1	4.633226876	0.372681146	6.176171265	3.04E-09	2.21E-08	10.29939342
PLA2G3	4.629844254	-1.477244299	13.1598	1.06E-29	8.42E-28	56.78938823
RP11-274M17.3	4.62291323	-1.40803192	13.43422749	1.36E-30	1.19E-28	58.82460398
WISP1	4.618123656	1.054546008	14.34742782	1.43E-33	1.84E-31	65.62275095
MIR7856	4.587775421	-0.577830577	5.809877844	2.12E-08	1.39E-07	8.408127554
AF064858.10	4.584111589	-0.348684355	13.93501976	3.17E-32	3.47E-30	62.54891369
SPRR2A	4.581600098	-1.959971895	6.41941552	8.03E-10	6.27E-09	11.60047723
LBP	4.574932505	-1.894337076	11.65948448	7.07E-25	3.01E-23	45.78220346
IL6	4.570735429	0.823177108	10.99510641	8.82E-23	2.97E-21	41.00437636
AC009963.3	4.568008551	1.376876163	7.813515066	2.12E-13	2.49E-12	19.6784265
COL6A4P2	4.559008604	-0.558563678	19.22488311	2.35E-49	4.44E-46	101.6384058
SLCO1B3	4.555895902	-2.251954794	7.95600948	8.68E-14	1.06E-12	20.55744734
AL713999.1	4.553608543	-0.791486134	6.225824087	2.33E-09	1.72E-08	10.56211807
RNU6-312P	4.552804228	1.547837476	7.316835121	4.45E-12	4.51E-11	16.68735962
MIR6757	4.548452365	-1.819589123	5.620648325	5.61E-08	3.49E-07	7.464464863
IGHG1	4.544969484	12.23000745	12.56690945	8.77E-28	5.40E-26	52.41148156
AL928742.12	4.534712191	-0.992558706	8.253631481	1.31E-14	1.76E-13	22.42158986
MIR1249	4.529736488	-0.164347882	5.264582746	3.28E-07	1.85E-06	5.753323347
RNY1P11	4.512949555	-1.463568841	4.730026288	3.97E-06	1.93E-05	3.350802306
IGHGP	4.509069369	5.199905629	12.78312758	1.76E-28	1.18E-26	54.00458147
C4BPA	4.499979298	2.599698796	11.65780189	7.16E-25	3.05E-23	45.77001211
AC002331.1	4.499461041	-2.287425743	8.377499602	5.88E-15	8.18E-14	23.20821397
IGKV1-22	4.498739997	-1.582394947	6.119987568	4.12E-09	2.94E-08	10.00391197
RP6-65G23.5	4.473632001	-1.066294677	10.38363621	6.96E-21	1.90E-19	36.68151506
TRBJ1-1	4.449453764	1.642602853	6.917151615	4.74E-11	4.29E-10	14.3684839
RP11-47I22.2	4.447192543	-1.759108428	13.53590519	6.33E-31	5.87E-29	59.57979814
RNU6-737P	4.437737995	-1.821061072	4.816172809	2.69E-06	1.34E-05	3.723989872
AC074191.1	4.429946677	-1.835130009	4.448899572	1.36E-05	6.13E-05	2.171658017
FER1L4	4.417302389	3.133070695	22.00079502	5.74E-58	8.40E-54	121.2623347
IGKV2-26	4.413452183	1.964328567	11.11001357	3.85E-23	1.35E-21	41.82520042
RP11-345J4.6	4.411042702	-2.243231403	3.952605899	0.000103569	0.00040541	0.239649015
MIR641	4.411009454	-0.785091868	5.060841833	8.68E-07	4.62E-06	4.813472308
RNA5SP108	4.41085542	-0.304141939	5.306435142	2.68E-07	1.53E-06	5.949977337
DMBT1	4.402675843	6.119373329	10.12602621	4.28E-20	1.07E-18	34.88559977
MIR378J	4.400926464	1.024998299	6.048240338	6.05E-09	4.24E-08	9.629383085
AC099539.1	4.395565589	0.030621026	6.371124319	1.05E-09	8.07E-09	11.33939243
TRBJ2-5	4.391309329	1.416495648	6.276376437	1.77E-09	1.32E-08	10.83112248
IGLV3-6	4.391092718	0.489411065	9.529890471	2.68E-18	5.44E-17	30.79627185
ADAMTS4	4.380873137	0.729680107	13.00758117	3.30E-29	2.44E-27	55.66268185
CLDN14	4.370085536	-0.305200802	13.57161269	4.85E-31	4.55E-29	59.84513939
AP001187.1	4.369899186	-0.636885404	5.043814909	9.40E-07	4.99E-06	4.736256152
IL13RA2	4.364871826	1.776151333	11.45333366	3.18E-24	1.26E-22	44.29176614
AL590431.1	4.359574338	1.795035737	10.31510482	1.13E-20	3.00E-19	36.20218319
AL356137.1	4.352715624	-0.463767481	4.936504361	1.55E-06	7.99E-06	4.254393524
AC007283.4	4.339820553	-0.268117277	8.119379773	3.08E-14	3.99E-13	21.57609554
HSPE1P18	4.339019261	-0.900372754	11.53769311	1.72E-24	7.05E-23	44.9008684
AC004691.1	4.338755473	-2.318613051	4.894496554	1.88E-06	9.59E-06	4.068029192
UCN2	4.332240617	-1.981396703	12.21635391	1.18E-26	6.27E-25	49.83861334
RP13-766D20.1	4.32816089	-0.293423272	5.229784088	3.88E-07	2.17E-06	5.590737593
IGKV1D-32	4.325273976	-1.719963453	5.664056471	4.50E-08	2.84E-07	7.678873219
RNA5SP69	4.3229815	-1.555153824	4.527539979	9.68E-06	4.47E-05	2.495465121
PI3	4.316165168	9.561018549	17.33289349	2.67E-43	1.70E-40	87.82610666
AC118282.2	4.292638531	-1.062478785	6.487827258	5.48E-10	4.37E-09	11.97266104
AC119751.2	4.292638531	-1.062478785	6.487827258	5.48E-10	4.37E-09	11.97266104
CU463998.1	4.292638531	-1.062478785	6.487827258	5.48E-10	4.37E-09	11.97266104
AC108463.2	4.286679091	-0.386527483	12.44325004	2.20E-27	1.28E-25	51.50239461
CHRDL2	4.284910535	2.268579864	14.06443694	1.20E-32	1.40E-30	63.51300401
IGHJ6	4.28161774	5.699095051	4.454478636	1.33E-05	6.00E-05	2.194473913
SNORA67	4.279356392	0.074433912	5.63212109	5.29E-08	3.31E-07	7.521012527
CXCL1	4.277909675	7.343629084	16.72306434	2.52E-41	1.16E-38	83.31773774
AL136231.1	4.263986005	-0.971902135	5.091743736	7.50E-07	4.03E-06	4.954138238
AC006042.8	4.257608349	-1.181634276	17.28932236	3.69E-43	2.32E-40	87.50475397
ALG13-AS1	4.257242573	0.520709175	9.32095176	1.12E-17	2.11E-16	29.38731988
RNU6-638P	4.256997982	0.625509842	5.718946791	3.40E-08	2.17E-07	7.951762051
IGHV1-24	4.253957185	7.950766152	12.54651362	1.02E-27	6.23E-26	52.2614344
LCNL1	4.246616415	-1.751689872	15.15807044	3.19E-36	6.70E-34	71.67165573
MIR23A	4.245460585	-0.414969512	5.468053019	1.21E-07	7.21E-07	6.720651979
SNORD56	4.243014728	0.19928772	6.578985287	3.29E-10	2.69E-09	12.47276672
MIR1273A	4.239101451	0.951501557	5.761807354	2.72E-08	1.76E-07	8.166206244
MIR320E	4.234276189	-1.159975532	4.670332617	5.18E-06	2.49E-05	3.095442271
AC021613.1	4.233383841	-1.39809241	4.657880595	5.47E-06	2.62E-05	3.042510357
AL354806.1	4.233013475	-0.132689134	5.146100451	5.79E-07	3.16E-06	5.203213948
SNORA13	4.228075646	1.200014728	7.215644778	8.16E-12	8.05E-11	16.09256442
AC118344.1	4.223647586	-0.419917646	5.40979007	1.61E-07	9.48E-07	6.440774959
OLFM4	4.221359897	9.027071619	13.02770982	2.84E-29	2.12E-27	55.81157397
AL954742.1	4.21902212	-1.263770865	4.164085034	4.46E-05	0.00018513	1.03904942
KRT6A	4.210965851	-1.466113459	7.228253002	7.57E-12	7.49E-11	16.16639577
LINC00173	4.209341156	0.384471086	18.61916824	1.98E-47	2.51E-44	97.24950453
TRBJ1-6	4.208759242	-0.273256964	3.94530443	0.000106564	0.000416604	0.212693583
MIR642A	4.207187798	0.865734252	5.917559188	1.21E-08	8.19E-08	8.955405846
MIR1254-1	4.207148061	1.89538353	8.186990396	2.00E-14	2.64E-13	22.00096346
IL17C	4.203518444	-2.061956682	11.68430672	5.90E-25	2.53E-23	45.96210379
PGLYRP1	4.201237738	-1.320740665	12.47229892	1.77E-27	1.05E-25	51.71580785
RP11-297C4.6	4.200987964	0.126295452	11.36482965	6.06E-24	2.32E-22	43.65398109
IGKV1OR2-3	4.200560416	1.695110371	10.63569575	1.16E-21	3.43E-20	38.4537916
CTB-61M7.2	4.19885522	-0.435091802	11.84073053	1.87E-25	8.57E-24	47.09785584
MIR4449	4.188290013	-1.350600246	5.27813689	3.07E-07	1.74E-06	5.816878252
CARD17	4.168149878	-1.090729067	12.58008196	7.95E-28	4.93E-26	52.50841041
MIR6753	4.166481113	2.283840753	10.84893128	2.52E-22	8.00E-21	39.96386722
RP11-625L16.3	4.157291774	-1.612867956	7.379434489	3.05E-12	3.15E-11	17.05785977
RNU4-82P	4.154669004	-2.467497794	4.74503213	3.71E-06	1.82E-05	3.415412479
CCL11	4.153106049	3.587347372	13.15360129	1.11E-29	8.79E-28	56.74347366
POLR3GP1	4.152455509	-1.770141974	7.60570962	7.68E-13	8.48E-12	18.41289291
C4BPB	4.148532881	4.131133107	15.51162674	2.23E-37	5.54E-35	74.30888477
MIR4516	4.145632834	-1.033544609	5.327958914	2.41E-07	1.38E-06	6.051582838
SNORD69	4.139284704	0.898153188	7.976181049	7.64E-14	9.41E-13	20.68260142
SNORD14E	4.13727624	1.547443534	8.303631399	9.47E-15	1.29E-13	22.73837075
RP11-609D21.3	4.134757214	-0.182722976	16.23014237	1.01E-39	3.55E-37	79.65900755
GSDMC	4.13427226	-2.219368825	13.82444467	7.27E-32	7.57E-30	61.72564693
RP11-638I2.9	4.133739436	-0.314944593	14.55739114	2.94E-34	4.32E-32	67.18907747
RNU6-1161P	4.129877249	-1.783428661	4.406838291	1.62E-05	7.24E-05	2.000417879
HLA-N	4.120656963	-2.520524585	4.687583464	4.79E-06	2.31E-05	3.168965256
AC027320.1	4.109825068	-0.246774027	5.18340018	4.85E-07	2.67E-06	5.375335903
RP13-152O15.5	4.109651287	-0.957284859	6.660857693	2.07E-10	1.73E-09	12.9259398
SNORA71A	4.104793273	-0.204263792	5.127428763	6.33E-07	3.43E-06	5.11742019
SFRP2	4.098522152	-0.848804493	8.849798284	2.65E-16	4.28E-15	26.26195074
IGHJ1P	4.09428037	-0.230233503	5.189828531	4.70E-07	2.59E-06	5.405098622
AL021394.1	4.09373263	0.531443161	6.464530171	6.25E-10	4.94E-09	11.84561317
SELE	4.091884899	0.311276521	10.59889452	1.51E-21	4.42E-20	38.19415181
IGHVII-31-1	4.090661655	-2.011479345	3.910331084	0.000122087	0.000472929	0.084181402
IGHD2-15	4.087911743	-2.917706548	4.183751199	4.11E-05	0.000171912	1.11520674
RNU6-130P	4.087095653	-1.030347227	4.760978585	3.45E-06	1.70E-05	3.484255802
AC108463.1	4.084443828	-1.809257356	9.684796931	9.24E-19	1.97E-17	31.84933584
AL589947.1	4.079910031	0.785770246	5.126135409	6.37E-07	3.45E-06	5.111486525
RP11-731F5.1	4.073772126	-1.498329259	12.33971014	4.73E-27	2.66E-25	50.74244934
MIR24-2	4.072588225	-0.796342649	4.876900508	2.04E-06	1.03E-05	3.990347287
RNU2-16P	4.071323447	0.654396509	5.732849899	3.16E-08	2.03E-07	8.021193054
RNU6-476P	4.070869616	-0.86643071	4.519512878	1.00E-05	4.62E-05	2.46219625
IGHV3OR16-10	4.070496774	1.962472448	6.858302122	6.67E-11	5.92E-10	14.03409548
AC074338.4	4.065745058	-1.222844886	5.868629981	1.56E-08	1.04E-07	8.705815408
RP11-568J23.8	4.061646466	-0.854556251	17.44020855	1.20E-43	7.90E-41	88.6170534
AC011453.1	4.055064759	-1.429281678	4.368327606	1.91E-05	8.42E-05	1.844832132
AC017002.2	4.049028046	-2.262389447	12.77215573	1.91E-28	1.28E-26	53.92363779
TRBJ2-2	4.048443307	1.36020354	6.282562943	1.71E-09	1.28E-08	10.86414749
AC005513.1	4.037239754	0.882214851	5.491135026	1.08E-07	6.46E-07	6.832164443
FAM3B	4.035218956	1.086318673	11.88946753	1.31E-25	6.07E-24	47.4524272
RNY4P10	4.030001252	3.253860438	11.65989581	7.05E-25	3.00E-23	45.78518381
LINC01484	4.029394974	0.112196819	14.55351412	3.02E-34	4.44E-32	67.16014955
AC024651.1	4.029339358	-0.369108783	5.347336052	2.19E-07	1.27E-06	6.143327302
DEFB4B	4.028512921	-2.7599286	3.637486249	0.00034148	0.001225189	-0.883854232
COL7A1	4.024061593	2.955473122	16.90962787	6.26E-42	3.21E-39	84.69930244
FCN1	4.022881985	2.49247803	15.55368064	1.63E-37	4.07E-35	74.62242356
AC067945.4	4.022066133	-0.880953763	15.65970519	7.34E-38	1.93E-35	75.41272543
IGLV3-13	4.020376945	-0.256136369	6.823520548	8.15E-11	7.16E-10	13.83733911
CSF3R	4.018433251	3.583661894	14.67602036	1.20E-34	1.89E-32	68.0742839
IGLJ1	4.010182041	6.509005451	13.49419425	8.66E-31	7.87E-29	59.26992954
RP11-689B22.2	4.006796188	1.699216942	17.91453585	3.56E-45	3.11E-42	92.10323636
AC019198.1	4.003907992	1.105775031	6.388092592	9.55E-10	7.38E-09	11.43097566
SNORD11	4.000208105	-1.563974013	5.110769424	6.85E-07	3.70E-06	5.041080776
SNORD78	3.995420035	2.252506871	9.762323538	5.41E-19	1.18E-17	32.37896982
IDO1	3.984441111	4.475759616	11.99118355	6.20E-26	3.02E-24	48.19346442
MIR645	3.979701041	-2.218938379	4.535680439	9.34E-06	4.33E-05	2.529253977
RP11-638I2.10	3.976111402	-2.054916121	7.762264323	2.92E-13	3.37E-12	19.36448053
RNU6-96P	3.975657851	-2.668217786	4.505904869	1.06E-05	4.88E-05	2.405909248
IGHD3-10	3.960763528	-1.800120588	3.942034074	0.000107932	0.000421586	0.200634196
DEFB124	3.958493825	-1.960459062	10.11358065	4.67E-20	1.17E-18	34.79925138
RP11-585F1.6	3.956983419	-0.138646026	6.519565885	4.59E-10	3.70E-09	12.14624548
RNA5SP283	3.956254631	2.126183172	6.155242517	3.41E-09	2.46E-08	10.18910075
HLA-DPA3	3.956115694	-0.602734605	6.682423483	1.83E-10	1.54E-09	13.04593324
AC008869.1	3.952970723	0.684627202	4.920422558	1.67E-06	8.57E-06	4.182896465
CASP1P2	3.944696659	-1.697928348	13.11713742	1.45E-29	1.13E-27	56.473436
PDPN	3.943727772	3.518332584	15.96276424	7.53E-39	2.29E-36	77.67002735
RP11-94I2.4	3.936495251	-1.301574135	14.97976608	1.22E-35	2.28E-33	70.34110157
CXCL3	3.93365322	5.883069781	17.2657669	4.40E-43	2.74E-40	87.33097222
MIR5188	3.931706931	-1.066228727	4.224553958	3.48E-05	0.000147045	1.274192882
AC087433.1	3.930566524	-1.523847739	4.653741179	5.57E-06	2.66E-05	3.024940001
AC076972.1	3.930529666	-2.38263903	4.704897937	4.44E-06	2.15E-05	3.242983121
AC116614.1	3.926650614	-1.876832684	10.69647761	7.52E-22	2.27E-20	38.8832592
FAM92B	3.926546202	0.044197084	13.78170641	1.00E-31	1.02E-29	61.40757326
CEACAM4	3.923524304	-0.064371381	16.13410118	2.08E-39	6.88E-37	78.94488471
PSMC1P5	3.911898174	-0.134444261	3.82408612	0.000170046	0.000643088	-0.228458102
MIR3671	3.911063127	-0.567839007	5.208299571	4.30E-07	2.39E-06	5.490778963
Clostridiales-1	3.910592326	-2.75282342	4.941484323	1.51E-06	7.82E-06	4.276571628
NFE2	3.907668481	-0.340356872	12.27850331	7.43E-27	4.08E-25	50.29376757
RP11-118B22.4	3.906871138	-1.650039726	6.673376171	1.93E-10	1.62E-09	12.99556189
AP000868.1	3.906566395	-0.846549802	4.786384056	3.08E-06	1.52E-05	3.594324147
SNORD19	3.905422272	3.146723927	12.34412074	4.58E-27	2.58E-25	50.77479775
MIR421	3.902560167	0.609302908	4.741869663	3.76E-06	1.84E-05	3.401782034
ADGRG3	3.902177896	1.240220481	15.10857627	4.64E-36	9.52E-34	71.30234076
RP3-508I15.20	3.901983304	2.240156327	13.01443751	3.13E-29	2.32E-27	55.71339491
IGLV3-32	3.901958039	0.142215153	10.25340809	1.75E-20	4.55E-19	35.77161548
RP11-88H9.2	3.89816319	-0.29684673	16.91494965	6.02E-42	3.14E-39	84.73868339
SNORA16B	3.898051239	-0.750757527	4.619490547	6.48E-06	3.07E-05	2.880052304
FAM65C	3.897623877	2.453631379	22.8011254	2.22E-60	9.70E-56	126.7538909
RP11-212I21.2	3.896913805	-0.047143242	11.91747363	1.07E-25	5.02E-24	47.65632375
AL139821.1	3.894035072	0.899714141	5.261339618	3.33E-07	1.88E-06	5.738135311
SNORD9	3.892094541	-1.469747268	4.360200053	1.98E-05	8.68E-05	1.812143272
AL136221.3	3.888807425	-0.419123254	5.502712354	1.02E-07	6.12E-07	6.888230991
LL22NC03-88E1.18	3.886826601	2.48961549	10.1368718	3.97E-20	9.97E-19	34.96087945
VSTM1	3.886215876	-1.264165406	11.99493249	6.03E-26	2.95E-24	48.22080285
PFN1P6	3.882471894	-0.256741911	9.780467485	4.77E-19	1.05E-17	32.50316784
RNA5SP75	3.882032795	-2.335039185	4.156093389	4.60E-05	0.000190862	1.008189503
RP11-34P13.16	3.879906362	1.74090563	11.28960609	1.05E-23	3.91E-22	43.11293063
CCR3	3.877086921	-0.131945535	14.56743823	2.72E-34	4.03E-32	67.26404341
PGLYRP4	3.866374115	-1.867467092	12.25831637	8.63E-27	4.68E-25	50.14587858
AC017104.3	3.866111665	0.980287299	6.317343512	1.41E-09	1.07E-08	11.05023725
RNU6-1053P	3.865527637	1.962477381	7.752006698	3.11E-13	3.58E-12	19.30178796
TRBJ2-6	3.861984818	2.29777581	8.05412558	4.67E-14	5.93E-13	21.16785548
IGKV2D-40	3.861782193	6.057634929	10.94730066	1.24E-22	4.12E-21	40.66362257
AC068587.2	3.86144819	0.229016814	4.957428034	1.41E-06	7.29E-06	4.347697158
IL17F	3.860092772	-1.941789795	11.24657943	1.43E-23	5.27E-22	42.80389588
MIR6835	3.857855848	-2.005117847	4.620586899	6.45E-06	3.06E-05	2.884676431
MIR589	3.85592099	-1.586020227	4.326268167	2.28E-05	9.93E-05	1.676225033
IGHV4-34	3.854602039	9.82962186	12.76167316	2.06E-28	1.37E-26	53.84631367
IGKV1D-33	3.854597661	4.302930763	12.1990018	1.34E-26	7.09E-25	49.71161478
AC100800.2	3.854525261	0.091786302	4.651836677	5.62E-06	2.69E-05	3.01686038
RP11-599J14.2	3.850424252	-1.105050244	12.03598477	4.45E-26	2.22E-24	48.52028778
AC024590.1	3.845156543	-2.026659429	4.422964164	1.52E-05	6.80E-05	2.065908336
RP11-19P22.5	3.844663245	-2.343624687	12.9882983	3.81E-29	2.80E-27	55.52007501
RP11-211G3.2	3.839418363	-0.589224172	10.7261332	6.08E-22	1.85E-20	39.0930827
RNU6-1099P	3.836217559	-1.228698855	4.302819836	2.52E-05	0.000108718	1.582824615
MIR3138	3.836076566	-2.465248007	4.607061259	6.84E-06	3.23E-05	2.827692172
RNU6-195P	3.834341673	-2.347535986	4.151366975	4.69E-05	0.000194352	0.989962245
SNORA22	3.83375718	1.731462665	7.535602063	1.18E-12	1.27E-11	17.99044938
AC016577.1	3.831582057	0.058291103	8.845456299	2.73E-16	4.40E-15	26.23350176
AC244250.1	3.829530104	-1.087931038	3.47345076	0.000616299	0.002115566	-1.435896119
NT5DC4	3.828144803	-0.593392002	10.09770158	5.22E-20	1.29E-18	34.68913813
RP11-223C24.1	3.825344843	0.832849821	13.95364071	2.75E-32	3.07E-30	62.68759613
MIR4538	3.822783924	5.233083682	12.77045579	1.93E-28	1.29E-26	53.91109764
IGHV3OR16-16	3.819739083	0.248218622	10.13657341	3.98E-20	9.99E-19	34.95880789
MUC5AC	3.819452627	-2.096486769	7.959495198	8.49E-14	1.04E-12	20.57906178
GABRR2	3.80951888	-0.456622938	15.22697385	1.90E-36	4.14E-34	72.18575725
AC079325.6	3.807368212	-1.491353972	10.9436275	1.28E-22	4.21E-21	40.63745903
GLT1D1	3.806002599	-1.257229509	11.75213991	3.59E-25	1.58E-23	46.45419097
AC108004.1	3.80178296	1.358568895	7.78835349	2.48E-13	2.88E-12	19.52414678
RP11-677O4.6	3.797720256	0.246797541	9.034199023	7.75E-17	1.32E-15	27.47625319
RP11-661A12.9	3.797317403	-0.347106389	12.89901493	7.41E-29	5.26E-27	54.86015845
MIR4326	3.795048237	0.031162635	5.289575259	2.91E-07	1.65E-06	5.8706113
INHBA	3.794787792	0.210423517	11.44984908	3.27E-24	1.29E-22	44.26663092
CITF22-49E9.3	3.787912299	-0.936991211	18.20245587	4.25E-46	4.20E-43	94.21102194
CLEC12B	3.787398904	-2.790251108	13.76113279	1.17E-31	1.18E-29	61.25448364
RP11-299J3.6	3.784333171	-1.026055526	4.332802885	2.22E-05	9.68E-05	1.702330893
IGLJ7	3.783273062	0.439138217	3.990159452	8.94E-05	0.00035405	0.378972265
LINC01330	3.783137285	-2.575705137	11.56591445	1.40E-24	5.79E-23	45.10488685
DUOXA1	3.782885828	0.715062726	18.45188572	6.76E-47	7.91E-44	96.03154163
MIR6812	3.782376451	-2.128164728	4.562799273	8.30E-06	3.88E-05	2.642180712
IGHG4	3.781510305	7.491847234	9.572049044	2.01E-18	4.14E-17	31.08216994
RP11-598F7.6	3.776833233	-2.33639327	11.74458442	3.79E-25	1.67E-23	46.39934748
RNA5SP498	3.7766408	-2.351975879	4.030358175	7.63E-05	0.000304911	0.529373967
RP11-551L14.6	3.768922461	1.073913932	14.76063264	6.36E-35	1.03E-32	68.70571689
RP11-357P18.2	3.76817808	-1.621841195	8.824422979	3.14E-16	5.02E-15	26.09578511
IGLVI-20	3.768097645	-0.761027203	4.25677218	3.05E-05	0.00012997	1.400658397
POM121L9P	3.766195538	-1.344868963	19.06526524	7.54E-49	1.26E-45	100.4851737
MMP12	3.766108129	6.340649107	13.11724514	1.45E-29	1.13E-27	56.47423356
C11orf91	3.765043511	-1.02620175	8.166754752	2.28E-14	2.99E-13	21.87360225
LIPN	3.761489123	-3.21524221	9.446794509	4.74E-18	9.34E-17	30.23431961
CXCL2	3.761234907	4.880059911	15.00218437	1.03E-35	1.98E-33	70.50840364
RNU6-423P	3.759521089	-2.838874361	4.016701668	8.05E-05	0.00032079	0.478132402
MIR7848	3.758914989	-1.374147053	4.186276344	4.07E-05	0.000170259	1.125007602
AQP5	3.757260605	-2.599278441	8.418459822	4.51E-15	6.36E-14	23.46967912
RP11-429J17.5	3.75115607	-2.701813357	7.0989473	1.63E-11	1.56E-10	15.41303607
AP001107.1	3.749327385	2.162816096	6.104636329	4.48E-09	3.18E-08	9.923511199
IL11	3.748956985	0.398261775	9.735985508	6.49E-19	1.41E-17	32.19884672
RP6-159A1.4	3.74663049	1.944296689	20.8889697	1.46E-54	7.77E-51	113.5057778
RP11-76E17.3	3.746057474	-1.631866913	13.30957238	3.45E-30	2.91E-28	57.89955017
RP11-242C19.2	3.743846696	-0.547232108	12.10957476	2.59E-26	1.33E-24	49.0576777
AC084117.3	3.743702836	-1.718712143	8.139761197	2.71E-14	3.52E-13	21.70397243
RP11-598F7.5	3.743462499	-2.152026146	12.19055012	1.42E-26	7.52E-25	49.64977051
STX16-NPEPL1	3.740411831	1.122442808	14.49703994	4.63E-34	6.54E-32	66.73879375
SNORD7	3.735188077	-0.844408642	4.406634235	1.63E-05	7.25E-05	1.999590452
CTD-3032J10.4	3.733749223	-2.483465512	4.146054509	4.80E-05	0.000198346	0.969496116
AL118509.1	3.730226291	-0.227666893	4.976365573	1.29E-06	6.71E-06	4.432416869
RNU6-196P	3.728509693	-2.065007308	3.975213299	9.48E-05	0.000373587	0.323385201
CLEC5A	3.727568399	-0.663200138	12.02607778	4.79E-26	2.37E-24	48.44799442
SNORD117	3.725141949	-1.465650147	4.587468461	7.46E-06	3.50E-05	2.745391641
MIR4539	3.725094316	5.82483663	13.50027205	8.27E-31	7.54E-29	59.31507547
AC121157.1	3.724686966	-2.903322885	4.361721351	1.97E-05	8.64E-05	1.818257998
AC113192.1	3.723465599	-2.606655585	4.130985406	5.10E-05	0.000209857	0.911565096
SNORA45B	3.720721556	2.718503056	10.25732034	1.70E-20	4.44E-19	35.7988908
RP11-655C2.3	3.720718753	-2.461876624	9.964232465	1.33E-19	3.12E-18	33.76617098
RP11-814E24.3	3.72025089	-0.610287408	8.543967799	1.99E-15	2.93E-14	24.27492563
RNU6-892P	3.717951062	-2.551115155	4.224563814	3.48E-05	0.000147045	1.274231444
RP11-161H23.8	3.717929157	-2.401701286	5.813366852	2.08E-08	1.37E-07	8.42574423
IGHJ3P	3.715308899	8.107354068	16.91083016	6.21E-42	3.21E-39	84.7081995
AC078794.1	3.71517228	-1.629172216	4.123280245	5.26E-05	0.000216005	0.882013644
RP11-108P20.4	3.711317703	-3.103906948	8.656495206	9.52E-16	1.45E-14	25.00201075
MIR378H	3.70879368	-2.931990359	4.541237281	9.12E-06	4.23E-05	2.552347908
AC018688.1	3.708769221	3.316419455	8.215741478	1.67E-14	2.22E-13	22.18221124
AC110813.1	3.708173995	-0.738335747	3.932366122	0.000112074	0.000436629	0.165034676
C2CD4A	3.702964076	1.49448466	13.51678163	7.31E-31	6.73E-29	59.43771871
MIR6772	3.699498408	-2.575724583	4.276404622	2.81E-05	0.000120519	1.478121654
LINC00520	3.698497829	0.578773156	13.9359054	3.15E-32	3.45E-30	62.55550936
SNORD51	3.69792763	-1.521279286	4.66321054	5.34E-06	2.56E-05	3.065153024
RN7SL368P	3.690187897	0.19845629	8.800904919	3.67E-16	5.82E-15	25.94198688
AC103563.2	3.689069211	-0.316795506	6.72454045	1.44E-10	1.23E-09	13.2810191
RNA5SP323	3.686246897	-2.914184203	4.214195814	3.63E-05	0.000153006	1.233708156
RP11-67C2.2	3.683507002	0.56837924	14.93228671	1.75E-35	3.15E-33	69.98676875
CXCL11	3.680127388	1.765394187	10.02416126	8.74E-20	2.10E-18	34.18001743
CH17-212P11.5	3.678930576	4.310174495	7.076505788	1.86E-11	1.77E-10	15.28315941
FAM25BP	3.677528213	-1.917794064	5.757152493	2.79E-08	1.80E-07	8.142859051
RP11-248B24.5	3.676889469	-2.222903472	4.088163135	6.06E-05	0.000246207	0.747930326
AC015883.1	3.6766527	-3.292570985	4.473194585	1.22E-05	5.57E-05	2.271188537
IGKV2D-26	3.675393472	1.284231772	11.07777109	4.86E-23	1.69E-21	41.59463071
AC004812.1	3.674639191	-1.23932055	4.137676936	4.96E-05	0.000204642	0.937267398
AL158151.2	3.674027513	0.134890777	4.870683815	2.10E-06	1.06E-05	3.962956237
CTD-2240E14.4	3.670426447	-1.769787439	18.29294743	2.18E-46	2.32E-43	94.87209876
LA16c-349E10.1	3.668626474	-1.384013707	18.20066641	4.30E-46	4.20E-43	94.19794239
RP5-1057I20.5	3.662910942	-1.782705243	10.29240301	1.33E-20	3.50E-19	36.04364554
RNU6-1011P	3.660689398	-1.697146928	4.067393422	6.58E-05	0.000266105	0.669092585
RP11-809N8.4	3.659326767	-1.042775448	8.711771466	6.61E-16	1.03E-14	25.36090654
SERPINE1	3.649635779	2.367806756	12.32066671	5.44E-27	3.04E-25	50.60280484
AC079949.1	3.649344677	0.706946179	4.788940372	3.04E-06	1.51E-05	3.605425716
MIR499A	3.644191745	-2.466090351	3.901164043	0.000126497	0.000488591	0.050661411
LUZP6	3.639771315	-2.873030912	3.415689186	0.000754904	0.002553462	-1.624847845
SNORD124	3.636336843	0.142694508	4.535789956	9.34E-06	4.33E-05	2.529708897
IGHV4OR15-8	3.636175348	-1.744847603	4.893645584	1.89E-06	9.63E-06	4.064267191
MIR548AA1	3.631128356	-0.97344771	3.620363748	0.000363547	0.001297965	-0.942538924
RP11-386I14.4	3.621617234	0.095679561	8.913309865	1.74E-16	2.86E-15	26.67884514
MIR1299	3.619247987	-1.884240179	4.191567256	3.98E-05	0.000166892	1.145559642
SNORD60	3.618718373	3.230815793	12.12506832	2.31E-26	1.20E-24	49.17090509
AC159540.14	3.61680556	-1.748861726	11.96004815	7.79E-26	3.75E-24	47.96648617
AC008547.1	3.616118795	-1.792182324	4.031165226	7.60E-05	0.000304086	0.532406868
AC104986.1	3.614598669	-0.626692174	4.087342121	6.08E-05	0.000246968	0.744807353
NOS2	3.61350886	6.109075495	11.23232645	1.59E-23	5.82E-22	42.70159664
AC097467.2	3.612322236	0.124984924	11.00216641	8.38E-23	2.82E-21	41.05473656
MIR650	3.609323769	-0.477176997	3.814926567	0.000176077	0.00066448	-0.261302794
AC092636.2	3.607156696	-2.393931264	3.411485028	0.000766054	0.002588184	-1.638489287
RP11-98F14.11	3.604835253	-0.18719206	6.981852946	3.25E-11	3.00E-10	14.73825251
IGHV1-3	3.602901929	8.378945058	6.900704054	5.21E-11	4.69E-10	14.27484059
MIAT	3.60001776	1.993243388	17.5920154	3.89E-44	2.91E-41	89.73456747
RP1-229K20.5	3.594344876	-3.367594931	6.102295885	4.53E-09	3.22E-08	9.91126599
STC1	3.590264045	0.684237073	10.75776718	4.85E-22	1.50E-20	39.31710749
CTD-2020K17.1	3.590094848	2.429139453	20.49985361	2.35E-53	9.17E-50	110.7574791
snoZ196	3.589267014	-1.565906241	4.46473512	1.27E-05	5.76E-05	2.236480807
AC246787.4	3.588147708	6.495905629	15.72538649	4.48E-38	1.22E-35	75.9021702
LINC00106	3.585958669	2.461367494	13.02448707	2.91E-29	2.16E-27	55.7877331
CXCL6	3.580903841	3.116826533	11.31705761	8.58E-24	3.25E-22	43.31026574
AP000887.1	3.579116127	-1.420100174	4.21587632	3.61E-05	0.000152042	1.240270644
SAP25	3.578060954	1.224543461	16.93246021	5.28E-42	2.81E-39	84.86824937
IGKV3D-7	3.577744678	1.47740531	7.304960384	4.78E-12	4.83E-11	16.6172959
LCN2	3.573792909	10.30258067	16.8013058	1.41E-41	6.75E-39	83.89737523
AL591708.1	3.573052366	-1.283463889	4.042220324	7.28E-05	0.000292063	0.574004796
SPRR3	3.570901496	-2.732884043	5.245195188	3.60E-07	2.02E-06	5.66263725
RN7SL523P	3.561466473	-2.100066684	6.311830672	1.45E-09	1.10E-08	11.02069358
RNU7-45P	3.559654393	-2.264766371	4.204137249	3.78E-05	0.000159037	1.194475465
ITGAX	3.553104184	3.870324225	19.76328105	4.71E-51	1.25E-47	105.509814
MIR210	3.552480951	3.678190539	8.766315966	4.61E-16	7.26E-15	25.7161514
U8	3.547796114	-0.134048377	4.360593577	1.98E-05	8.67E-05	1.813724833
AP002967.1	3.547607646	3.228685622	7.604642301	7.73E-13	8.53E-12	18.40644432
AC092580.3	3.547061534	-2.663865327	9.910151177	1.94E-19	4.48E-18	33.39352272
TRMT2B-AS1	3.544443246	-2.437023621	4.912196997	1.73E-06	8.88E-06	4.146399519
SNORA70	3.54157864	-0.232161103	4.507848158	1.05E-05	4.85E-05	2.413938645
NPM1P47	3.540562352	-3.026855245	7.721158276	3.77E-13	4.30E-12	19.11353656
RETN	3.54046407	-2.433987012	7.854805188	1.64E-13	1.95E-12	19.93221325
GK-AS1	3.539088841	-0.371369618	13.25879934	5.05E-30	4.17E-28	57.52303991
RNU6-583P	3.536051402	-2.005808602	4.151311813	4.69E-05	0.000194382	0.989749622
RP11-326C3.2	3.531367383	2.566128447	13.83223638	6.86E-32	7.17E-30	61.78364351
RP11-493E12.1	3.527240986	-1.864681504	8.021203582	5.75E-14	7.21E-13	20.9625771
LGALS12	3.527164785	-1.577933501	11.64194358	8.04E-25	3.41E-23	45.65513047
IGHV3OR16-6	3.525932135	0.451144265	9.184478648	2.82E-17	5.08E-16	28.47443342
RP11-286H14.8	3.525280466	-2.597098315	10.77925807	4.16E-22	1.29E-20	39.46941998
AC087884.1	3.518779005	2.176492124	5.671102703	4.34E-08	2.74E-07	7.713793708
RNA5SP383	3.516279387	2.051611891	6.109966284	4.35E-09	3.10E-08	9.951410043
RP11-482G13.1	3.515820559	-0.794313852	10.71905677	6.40E-22	1.94E-20	39.04299763
SOCS3	3.515789927	4.789419254	13.83166393	6.89E-32	7.18E-30	61.77938251
CLEC4E	3.51432585	1.633518809	12.00063235	5.78E-26	2.84E-24	48.26237149
AL109761.5	3.513688373	-2.202285634	9.351892408	9.05E-18	1.73E-16	29.59511188
RP11-20G13.3	3.512896476	-2.255554894	7.322161219	4.31E-12	4.37E-11	16.71880752
AC025280.1	3.511272638	0.60036421	4.365586508	1.93E-05	8.51E-05	1.833801754
RNU1-103P	3.51019947	-0.487723005	4.099899283	5.78E-05	0.000235679	0.792631285
RNU6-1048P	3.508300873	-0.584713197	3.977528269	9.39E-05	0.000370507	0.331983087
CXCL9	3.507448867	3.990315037	11.85978609	1.63E-25	7.50E-24	47.23644996
RP11-181K3.4	3.50650027	-1.696693351	9.940282547	1.57E-19	3.67E-18	33.60104712
RP11-298O21.2	3.503735076	-2.967172171	9.247070413	1.84E-17	3.40E-16	28.89237389
IGHV2OR16-5	3.502226677	-0.439291292	5.529747832	8.87E-08	5.38E-07	7.019507831
RUFY4	3.499613764	-0.76215952	17.88521835	4.43E-45	3.75E-42	91.88824454
AC093928.1	3.499470325	-0.558416606	4.419117625	1.54E-05	6.90E-05	2.050268519
RNU6-431P	3.495789529	-0.261156918	4.173840029	4.28E-05	0.000178391	1.076787322
LILRA5	3.494883821	2.131486361	13.05719585	2.28E-29	1.72E-27	56.02973783
MIR3174	3.49247266	-2.780257607	4.235567966	3.33E-05	0.000140904	1.317333926
RNU6-354P	3.490382753	0.320436206	5.804958137	2.18E-08	1.43E-07	8.38330026
RNU6-610P	3.490382753	0.320436206	5.804958137	2.18E-08	1.43E-07	8.38330026
RP1-142L7.5	3.490074056	-1.159784934	10.39014809	6.65E-21	1.82E-19	36.727119
SNORD38A	3.488646402	-1.042947314	4.608692608	6.79E-06	3.21E-05	2.834557815
MIR6813	3.488583556	-2.252483488	3.906999211	0.000123673	0.000478502	0.071990213
HM13-IT1	3.485372792	0.177653267	12.22734423	1.09E-26	5.81E-25	49.91906888
RP11-20I20.4	3.477747023	1.956658593	18.70080662	1.09E-47	1.48E-44	97.84300705
DEFB103A	3.477718188	-3.473900674	7.246330495	6.80E-12	6.77E-11	16.27239361
DEFB103B	3.477718188	-3.473900674	7.246330495	6.80E-12	6.77E-11	16.27239361
RNU7-3P	3.46946032	-1.635731481	4.132596744	5.06E-05	0.000208612	0.917751015
SLC11A1	3.469440424	1.619428038	11.06107527	5.48E-23	1.90E-21	41.47531295
TRBV23-1	3.469294361	-0.77449906	9.577458618	1.94E-18	3.99E-17	31.11889312
IGKJ2	3.467569036	4.217362396	5.054186566	8.95E-07	4.76E-06	4.783266415
RNA5SP494	3.466835642	-3.11390863	3.918605246	0.000118232	0.000458997	0.114495406
AC016821.1	3.465288843	-0.600281474	4.368742156	1.91E-05	8.41E-05	1.846500822
RP11-326C3.15	3.462559856	-2.442061032	8.233889933	1.48E-14	1.99E-13	22.29679484
RNU6-856P	3.462097053	-1.063569323	3.890704902	0.000131714	0.000507234	0.012500617
RP11-360F5.3	3.461269647	-1.174010974	10.50443883	2.96E-21	8.40E-20	37.52911393
MIR3945HG	3.461137995	-1.405929627	9.404014885	6.35E-18	1.23E-16	29.94583479
RP11-867G23.1	3.459202806	-2.342610711	9.96654951	1.31E-19	3.07E-18	33.78215405
AC106827.1	3.455268797	-2.301389174	3.493955996	0.000573113	0.001978696	-1.36813442
RP5-1057I20.6	3.454486623	-2.664315093	10.7434397	5.37E-22	1.65E-20	39.21561756
ALPL	3.453822857	2.387353696	13.45070233	1.20E-30	1.06E-28	58.94692971
HBD	3.453400773	-1.768287644	10.74186706	5.43E-22	1.67E-20	39.20448024
IGHV2-26	3.452753788	7.347015997	11.36314233	6.14E-24	2.35E-22	43.6418344
AL160269.1	3.451981194	0.113040406	4.148309247	4.75E-05	0.000196639	0.97817969
AP003419.11	3.450262968	2.976762232	6.521394195	4.54E-10	3.66E-09	12.15626242
TRBJ2-1	3.447504437	3.111884471	7.822229069	2.01E-13	2.36E-12	19.73192313
CTD-2035E11.3	3.446052833	-1.351290462	9.704922605	8.04E-19	1.73E-17	31.98666299
RP11-525A16.4	3.445938427	-3.085821866	6.286970053	1.67E-09	1.25E-08	10.88768755
SCARNA12	3.443097861	1.421251728	11.66922968	6.58E-25	2.81E-23	45.85282128
IGHV4-4	3.442949294	8.364595489	8.077673769	4.02E-14	5.14E-13	21.31496872
KB-1440D3.13	3.44148777	-2.767660636	8.894104868	1.98E-16	3.23E-15	26.5526323
SNORD88A	3.437928437	-2.43266625	4.10825566	5.59E-05	0.000228256	0.824526455
RNU6-233P	3.437374647	-1.952308571	4.065586119	6.63E-05	0.000267866	0.662248788
AC078993.1	3.436425173	-2.378372088	3.68761099	0.000283911	0.001034981	-0.710647488
IL1B	3.433860904	4.537976729	10.97507291	1.02E-22	3.41E-21	40.86152612
MIR4420	3.433667078	-2.412262379	4.028171022	7.69E-05	0.000307403	0.521157278
MYBPH	3.430734274	-3.487941739	10.63500838	1.17E-21	3.45E-20	38.44893935
C6orf223	3.42923129	0.755417633	12.24850917	9.28E-27	5.01E-25	50.07404819
IGKV1OR1-1	3.426784983	-1.658486522	4.64739918	5.73E-06	2.73E-05	2.998045405
UPF3BP1	3.422139306	0.266827717	5.055163261	8.91E-07	4.74E-06	4.787697311
IGKV1-32	3.417721304	-1.552816955	4.533378849	9.44E-06	4.37E-05	2.519695577
TRBJ1-4	3.41753768	3.04242972	7.811923829	2.14E-13	2.51E-12	19.66866132
MIR4677	3.416388835	-3.192918311	4.262798915	2.97E-05	0.000126944	1.424405733
AC008836.1	3.415159195	0.098227843	4.114510811	5.45E-05	0.000223076	0.848438057
PACERR	3.414702328	-2.853319737	11.4296641	3.78E-24	1.48E-22	44.12107023
AC132192.1	3.41418161	-2.296857183	4.125411494	5.21E-05	0.000214335	0.890182843
AC112721.2	3.411770576	-2.915360578	8.131712941	2.85E-14	3.70E-13	21.65345537
AL162853.1	3.410186544	-1.060761235	4.444720436	1.38E-05	6.23E-05	2.15458289
RNU6-1223P	3.407206337	-1.987385691	3.685647321	0.000285982	0.001041949	-0.717472507
CTD-2008A1.3	3.406998304	-2.245232504	8.047634004	4.86E-14	6.16E-13	21.12734195
HK3	3.403389543	2.170593999	16.90181031	6.64E-42	3.38E-39	84.64144983
RP11-80H8.4	3.40221978	-1.792749829	10.32553477	1.05E-20	2.80E-19	36.27506192
RP11-44K6.4	3.400536986	-0.840580995	9.618576635	1.46E-18	3.04E-17	31.39830655
RN7SL660P	3.400478029	-2.029054899	7.263895803	6.12E-12	6.12E-11	16.37554517
MIR7851	3.399390612	-0.910742646	4.835690967	2.46E-06	1.23E-05	3.809303481
CPXM1	3.394739316	2.268920062	16.53879615	1.00E-40	4.28E-38	81.95135693
Z98750.1	3.392284109	1.474947007	6.915623416	4.78E-11	4.32E-10	14.35977709
RFX8	3.391901571	-2.916865794	12.49193227	1.53E-27	9.14E-26	51.86009767
CD1B	3.391305357	-0.500713017	12.62432103	5.73E-28	3.60E-26	52.83406352
RP11-261C10.5	3.389498362	-2.57422219	9.279852749	1.48E-17	2.76E-16	29.11177433
CXCL10	3.387061129	4.057512459	11.37582095	5.60E-24	2.15E-22	43.73311687
RN7SL81P	3.386502526	0.191023681	9.495135935	3.40E-18	6.82E-17	30.56098375
RP11-327F22.1	3.385081513	-0.94513821	13.3575623	2.41E-30	2.07E-28	58.25556944
CTD-2600O9.2	3.384213758	-2.202881316	9.555911509	2.24E-18	4.59E-17	30.97267093
DNAAF1	3.38417036	-1.310654025	8.89037493	2.03E-16	3.31E-15	26.52813464
IGKV2D-28	3.383301023	8.076342508	15.02999714	8.38E-36	1.63E-33	70.71595999
MIR548X2	3.381028177	-3.228017828	3.842872435	0.000158283	0.000601282	-0.160877301
MTND4LP13	3.380139525	-2.484062695	6.748067087	1.26E-10	1.08E-09	13.41276503
MIR7111	3.377284674	0.766040192	5.814403612	2.07E-08	1.36E-07	8.43098053
MDFI	3.377022871	1.837214915	14.4577382	6.22E-34	8.55E-32	66.4455862
CTA-833B7.2	3.376795031	-2.983111446	10.11316408	4.69E-20	1.17E-18	34.79636191
AL593848.2	3.375488852	-2.772488025	3.584524327	0.000414154	0.001463554	-1.064575176
AL354720.1	3.375345435	1.841809326	5.171435324	5.13E-07	2.82E-06	5.320016815
IGLCOR22-1	3.374766569	-2.575943444	4.9963853	1.17E-06	6.15E-06	4.522258939
TRAJ1	3.373945233	-2.850463942	3.897840816	0.000128133	0.000494355	0.038526729
AL139383.1	3.373191793	-3.007615119	3.886430284	0.000133905	0.000515059	-0.00306983
RP11-204L24.2	3.371837389	-1.832229381	14.07609475	1.10E-32	1.28E-30	63.59987428
RP11-536O18.1	3.371470207	-0.834079702	11.0606096	5.50E-23	1.91E-21	41.47198581
AC095030.1	3.36516025	-1.608695061	3.641616664	0.000336349	0.001208231	-0.86966105
RP11-17P16.2	3.363206215	-0.120911801	5.883574692	1.45E-08	9.69E-08	8.781888416
PERM1	3.362937314	-0.742301682	17.70801747	1.65E-44	1.27E-41	90.58740239
NANOGP7	3.360065811	-2.442761004	10.3554992	8.50E-21	2.30E-19	36.48458084
RP11-87N24.3	3.358391999	2.082178352	4.573478704	7.93E-06	3.71E-05	2.686804692
AC017002.1	3.358012682	-0.372307279	11.89086965	1.30E-25	6.03E-24	47.46263274
FFAR3	3.357973439	-2.092778245	11.0075042	8.06E-23	2.73E-21	41.09281825
F2RL2	3.354062226	0.942083513	14.40795834	9.05E-34	1.21E-31	66.07423987
RNA5SP86	3.353894166	-3.243057708	3.788249152	0.000194818	0.000730792	-0.356569523
RP11-326C3.16	3.353718457	-0.22529055	10.10942241	4.81E-20	1.20E-18	34.77040994
TREML3P	3.353483131	-3.491503237	8.668648333	8.79E-16	1.34E-14	25.08082115
RNU4-78P	3.348962989	-0.766325503	3.834827803	0.000163223	0.000618975	-0.189852137
RNU6-341P	3.348432423	-3.59174522	3.962118144	9.98E-05	0.000391916	0.27483113
IGLV3-22	3.342644866	0.266384385	7.911082269	1.15E-13	1.39E-12	20.27933435
FOSL1	3.342288246	0.833515867	9.556999658	2.23E-18	4.56E-17	30.98005198
FCRL5	3.341623066	3.999687142	18.38955278	1.07E-46	1.20E-43	95.57708338
ITGB2-AS1	3.339456622	1.775342614	14.92053014	1.91E-35	3.39E-33	69.89902994
RN7SKP173	3.337950332	-1.804535458	7.817111377	2.07E-13	2.43E-12	19.7005007
AP001992.1	3.334738891	0.900751923	4.661547044	5.38E-06	2.58E-05	3.058083876
SNORA43	3.333917427	-1.962338141	3.923633007	0.000115946	0.000450541	0.132942861
SNORD100	3.333487983	2.106599152	8.60006858	1.38E-15	2.07E-14	24.63681872
TRBJ1-5	3.329973648	3.536432322	8.537042964	2.08E-15	3.06E-14	24.23033817
HNRNPA1P70	3.328780495	-2.028443669	14.00514168	1.87E-32	2.13E-30	63.07121837
OACYLP	3.328143358	-2.243092582	10.85228356	2.46E-22	7.83E-21	39.98768207
RNU6-807P	3.326416918	-2.799976966	3.625499484	0.000356791	0.001275323	-0.924962834
AC020594.5	3.325210246	-1.381879382	9.947927821	1.49E-19	3.48E-18	33.65374123
AP001059.6	3.325146471	-0.300347164	7.83208169	1.89E-13	2.23E-12	19.79245081
RP11-20G13.2	3.325040706	-2.413101874	4.752873216	3.58E-06	1.76E-05	3.449240103
TDO2	3.324638491	2.569707595	14.27835069	2.40E-33	3.03E-31	65.1075979
SGIP1	3.322952989	1.627855222	15.45553342	3.41E-37	8.38E-35	73.89061592
EIF4EP1	3.322592357	-1.252265931	11.33583363	7.49E-24	2.86E-22	43.44531132
MIR3685	3.321680584	2.022323618	7.688642457	4.61E-13	5.20E-12	18.91558029
SNORA80E	3.320115292	-2.419214226	3.725268018	0.000246822	0.000909004	-0.579143046
MIR1255B2	3.318945221	1.932885339	7.939609492	9.62E-14	1.17E-12	20.45582431
RN7SL326P	3.317058888	-3.115959366	6.124623952	4.02E-09	2.88E-08	10.02822293
RNA5SP320	3.316791828	-3.230288898	3.699071443	0.0002721	0.000995213	-0.670750819
HAPLN3	3.314251106	2.981905902	17.45113511	1.11E-43	7.37E-41	88.69754195
KRT17	3.314199384	0.461220046	8.438424343	3.96E-15	5.63E-14	23.59735991
RP11-54O7.16	3.31081075	-2.996471731	7.636265504	6.37E-13	7.08E-12	18.59773257
MEG3	3.309041835	3.639473571	21.0424339	4.91E-55	3.59E-51	114.5849813
AC006129.1	3.308417438	-0.96934237	12.73355126	2.54E-28	1.67E-26	53.6389221
IGKV1OR2-11	3.306842231	0.605913321	8.624989533	1.17E-15	1.76E-14	24.79795956
IGKV1OR2-9	3.306842231	0.605913321	8.624989533	1.17E-15	1.76E-14	24.79795956
GPR84	3.306178712	-0.029157494	11.18184065	2.29E-23	8.21E-22	42.33952937
TMSB4XP1	3.305374048	0.170721027	3.857518071	0.000149651	0.000570753	-0.107990702
RP11-326C3.14	3.301352497	-0.298835733	8.901184358	1.88E-16	3.09E-15	26.59914276
MIR4477A	3.301066249	0.454938409	7.07656053	1.86E-11	1.77E-10	15.2834759
MIR4477B	3.301066249	0.454938409	7.07656053	1.86E-11	1.77E-10	15.2834759
IGKV2-18	3.300167546	0.908804495	9.334394109	1.02E-17	1.94E-16	29.47755932
AC246787.3	3.295565484	4.891642433	12.19353096	1.39E-26	7.37E-25	49.67158152
AC246787.5	3.295565484	4.891642433	12.19353096	1.39E-26	7.37E-25	49.67158152
CPZ	3.291973376	1.610762651	14.68589512	1.12E-34	1.76E-32	68.14797396
RP4-555D20.1	3.28827198	-1.848137297	10.72125923	6.30E-22	1.91E-20	39.05858495
AL109843.1	3.286761378	-1.263896877	4.053508806	6.96E-05	0.000280098	0.616582422
FP236383.5	3.286663236	2.057344841	4.048800255	7.09E-05	0.000284977	0.59881036
RNU6-88P	3.285522699	-1.815254279	3.66416343	0.000309597	0.001120107	-0.791932524
RP11-80I15.1	3.284800869	-2.104629987	8.579939889	1.57E-15	2.34E-14	24.50683592
AC103724.1	3.284619104	-0.378353611	3.749981354	0.000225021	0.00083465	-0.49219891
RP11-151N17.1	3.284329148	-1.78192176	12.17003757	1.66E-26	8.71E-25	49.4997076
SNORD36C	3.281867278	2.365065509	9.668706069	1.03E-18	2.19E-17	31.73962371
RP3-434P1.6	3.280605433	-2.156381606	7.996936704	6.70E-14	8.34E-13	20.81156334
FAM132B	3.279610091	-0.480834523	11.83566966	1.94E-25	8.87E-24	47.06105585
C4A-AS1	3.276938051	-1.955455691	15.86749814	1.54E-38	4.35E-36	76.96074708
C4B-AS1	3.276938051	-1.955455691	15.86749814	1.54E-38	4.35E-36	76.96074708
SLC6A20	3.276585208	1.189068296	12.2579182	8.66E-27	4.69E-25	50.1429621
SNORD94	3.275705623	2.31707725	8.043129758	5.00E-14	6.32E-13	21.09924179
RNY1P13	3.275454987	-1.360162915	3.653403734	0.000322103	0.001161476	-0.829078989
RP3-508I15.14	3.274338589	-1.366632845	13.18544467	8.73E-30	7.01E-28	56.9793693
RP11-173M1.5	3.273900167	-1.39093381	15.79571407	2.64E-38	7.29E-36	76.42610779
RP11-10J5.1	3.273741151	-2.368926663	8.856372078	2.54E-16	4.10E-15	26.30503543
PIM2	3.271974514	6.374283851	21.55034161	1.35E-56	1.58E-52	118.1373172
MIR5581	3.269469296	0.199337535	4.41754633	1.55E-05	6.94E-05	2.043883007
ORM1	3.268890551	-2.39208597	6.910804805	4.92E-11	4.44E-10	14.33233157
IGKV1OR22-5	3.266876044	0.708801926	7.806976364	2.21E-13	2.58E-12	19.63830672
RP5-1142J19.2	3.263957177	0.167474705	6.717181387	1.50E-10	1.28E-09	13.23987199
AC068641.1	3.26323561	-0.928279374	3.865472368	0.000145152	0.000555077	-0.079193305
AGT	3.263020065	2.920188366	11.69878648	5.30E-25	2.30E-23	46.06708878
SNORA76C	3.261643393	-0.776020314	3.747144429	0.000227428	0.000843204	-0.50220528
TRAJ6	3.261106261	-2.138747081	3.778232191	0.000202331	0.000756432	-0.392188927
SNORA63	3.259179029	0.778623457	5.199443752	4.49E-07	2.49E-06	5.449670297
SMTNL1	3.25679982	-2.487474603	12.49243414	1.52E-27	9.12E-26	51.86378656
AL139319.1	3.250931264	-2.223814166	3.819532494	0.00017302	0.000653573	-0.244795314
IL2RA	3.250303101	2.361764583	15.34030526	8.11E-37	1.89E-34	73.03121493
CLLU1OS	3.249049855	-2.646051686	8.3473295	7.14E-15	9.85E-14	23.01605166
ZBP1	3.246467888	4.298296574	20.9830576	7.48E-55	4.87E-51	114.1677495
PLAU	3.245698128	5.012160581	13.86667742	5.29E-32	5.64E-30	62.0400293
MEG8	3.245669758	-1.574852566	9.540587415	2.49E-18	5.07E-17	30.86876301
Z93930.1	3.244354754	-2.952248402	3.606011211	0.000383072	0.001361196	-0.991540267
MEG9	3.241000451	-2.233369869	15.27852366	1.29E-36	2.92E-34	72.57034331
ADGRE4P	3.240627659	-0.371376101	17.55677475	5.06E-44	3.65E-41	89.47529031
AC096971.1	3.238280051	-0.654855835	3.252453478	0.001320175	0.004253107	-2.14333787
AC118754.4	3.237955561	-3.307201126	7.209097826	8.49E-12	8.35E-11	16.05425833
RP11-212I21.5	3.237636879	-3.129589015	7.43524288	2.18E-12	2.28E-11	17.38978226
SENP3-EIF4A1	3.234666317	-0.946769104	11.67699293	6.22E-25	2.66E-23	45.90908721
RNU2-55P	3.23274907	-0.688560221	4.459907785	1.30E-05	5.87E-05	2.216699698
MOV10L1	3.228260116	-1.548202859	16.18080561	1.47E-39	4.98E-37	79.29220544
AL022341.3	3.227372992	-0.273036754	14.41479971	8.59E-34	1.16E-31	66.12527263
CTD-2647L4.5	3.226179459	-2.240000507	3.537418217	0.000490782	0.001712632	-1.223328068
RN7SL23P	3.222357192	-1.67574217	6.557163437	3.72E-10	3.03E-09	12.35261821
KCND3	3.221740964	2.056346135	16.23448019	9.80E-40	3.45E-37	79.69125302
RP11-20B7.1	3.220246896	-3.218746302	8.417064139	4.55E-15	6.42E-14	23.46075905
AC090644.1	3.218153392	-1.106205191	3.903514199	0.000125352	0.000484425	0.059248397
FAM83A-AS1	3.216041795	-3.48209083	8.092201443	3.66E-14	4.71E-13	21.4058451
MIR661	3.214526208	-3.713801327	3.926083013	0.000114847	0.000446628	0.141939695
AC013722.1	3.213320632	-0.018244302	3.897346465	0.000128378	0.000495203	0.036722391
RP11-163E9.1	3.213199121	-1.25731207	8.309014844	9.14E-15	1.25E-13	22.77253858
IGHV1-67	3.210274582	3.445818142	11.21042695	1.86E-23	6.74E-22	42.5444851
RP11-248B24.1	3.209574359	-1.582583731	12.38569671	3.36E-27	1.92E-25	51.07983117
MIR4537	3.208449224	7.315871327	14.57053103	2.66E-34	3.94E-32	67.28712044
RNU4-52P	3.208205983	-2.635994786	3.735610896	0.000237465	0.000877584	-0.542817434
MIR221	3.207907394	3.072907939	6.824895363	8.09E-11	7.10E-10	13.8451039
RNU6-1242P	3.206849201	-2.249464581	3.548918007	0.000470934	0.001648086	-1.184745512
AC092316.1	3.206677867	-2.559456779	5.56523421	7.42E-08	4.55E-07	7.192560579
RNU2-33P	3.206084611	-1.778848588	4.702359324	4.49E-06	2.17E-05	3.23211677
CYP2AB1P	3.205882824	-3.574806941	7.218162348	8.04E-12	7.93E-11	16.10730043
CTD-2318O12.1	3.205065844	-1.905964884	7.603571763	7.78E-13	8.58E-12	18.39997682
RP11-242D8.2	3.204295437	1.508462608	6.397523481	9.06E-10	7.03E-09	11.48194999
SNORD101	3.204250225	2.463162506	9.162396651	3.27E-17	5.85E-16	28.32729145
RP11-732A19.1	3.203546501	-1.591578482	9.707533652	7.90E-19	1.70E-17	32.0044879
AC099759.1	3.203253859	-2.196650227	3.561947044	0.000449358	0.001579378	-1.140897082
RP11-1008C21.1	3.201657735	-2.08449321	9.657302698	1.12E-18	2.36E-17	31.6619174
AP003550.1	3.201148461	-0.37978962	4.005022167	8.43E-05	0.000335029	0.434428327
IGHG2	3.20009921	9.134784328	11.3516834	6.67E-24	2.55E-22	43.55935652
BEAN1	3.200067052	-0.550991474	9.971800692	1.26E-19	2.97E-18	33.81838218
IGHVII-60-1	3.199906734	-2.540018957	5.309022552	2.64E-07	1.51E-06	5.962174642
IRG1	3.199143479	-3.6614457	6.392397628	9.32E-10	7.22E-09	11.45423811
SNORA31	3.199059391	3.606931588	10.26896152	1.57E-20	4.09E-19	35.88007262
BX255923.3	3.197710931	-2.974903277	9.028954093	8.02E-17	1.37E-15	27.4415525
RP11-71G12.1	3.196507389	-2.820210368	7.591628956	8.38E-13	9.18E-12	18.32786239
STRIP2	3.195721234	1.010785211	13.32506156	3.07E-30	2.61E-28	58.01444326
SNORD99	3.19439886	3.340777758	11.83188982	2.00E-25	9.10E-24	47.03357309
RNU6-1024P	3.194380029	-2.425670126	3.395489632	0.000809896	0.002724828	-1.690251934
AC073973.1	3.192077304	-3.35567597	3.59201533	0.000403058	0.00142736	-1.03915706
RP1-134E15.3	3.191827145	-0.905934772	9.412180195	6.00E-18	1.17E-16	30.00085413
LILRA1	3.19110902	0.58660474	16.08927938	2.91E-39	9.31E-37	78.61148531
ATHL1	3.190906032	4.110238363	20.63644266	8.85E-54	3.70E-50	111.7241271
AL163193.1	3.187525112	-1.362539476	3.606898859	0.000381836	0.001357135	-0.988514752
MIR6819	3.187318733	-0.031269959	4.152646211	4.67E-05	0.000193402	0.994893823
AC246787.1	3.185077705	6.134876454	14.37604039	1.15E-33	1.51E-31	65.83616022
AL901608.1	3.183439573	6.853638266	15.12775175	4.01E-36	8.27E-34	71.44542674
MIR1180	3.183371054	-3.350400028	3.850598898	0.000153672	0.000585058	-0.132998359
VCAN-AS1	3.182679371	-1.430111762	5.144239466	5.85E-07	3.18E-06	5.194651956
IGHV2-70	3.181336204	8.111476677	9.175888336	2.99E-17	5.37E-16	28.41717342
IGHV1-69-2	3.180678325	9.896641797	10.32880307	1.03E-20	2.74E-19	36.29790437
AC004846.1	3.179669683	-1.896409745	3.791697781	0.000192294	0.000721859	-0.344287316
CTD-2619J13.5	3.179660776	-1.988933802	12.56114229	9.15E-28	5.62E-26	52.3690498
RP11-113K21.4	3.177845558	-1.509707322	9.291418062	1.37E-17	2.56E-16	29.18925889
RP5-882O7.1	3.17781997	-2.011757454	4.066112861	6.61E-05	0.000267359	0.664243155
CTD-2227E11.1	3.177569805	2.135751679	19.62961698	1.24E-50	3.03E-47	104.551411
SNORD93	3.17733481	-2.718447297	3.770041671	0.000208676	0.00077777	-0.421251995
RP11-405F3.4	3.177184098	-3.389179742	7.977906562	7.56E-14	9.32E-13	20.69331552
SPRR1A	3.175012048	-3.74981866	4.145047692	4.81E-05	0.000199064	0.965619911
AC008798.1	3.173828987	-1.983754904	3.714026136	0.000257385	0.000944935	-0.618525185
TRAJ2	3.173531897	-3.41847183	3.889645464	0.000132254	0.000509212	0.008640183
RP13-93L13.1	3.170980819	-3.396522028	7.654731769	5.68E-13	6.36E-12	18.70964973
RP11-110I1.6	3.170549319	-1.496064826	6.612425626	2.72E-10	2.25E-09	12.65740768
CDH3	3.169845596	2.461885119	10.25033932	1.79E-20	4.65E-19	35.75022326
RNU6-1005P	3.169167801	-2.152935569	3.357460362	0.000923719	0.003078223	-1.812436587
RNU6-485P	3.166905041	1.196741391	4.577556812	7.79E-06	3.65E-05	2.70386787
FCGR3A	3.166514424	3.972310737	14.07794386	1.08E-32	1.27E-30	63.61365365
IL1A	3.165704576	0.28417508	10.08339321	5.77E-20	1.42E-18	34.58997198
MIR4685	3.165029923	-2.344511976	3.70468809	0.000266483	0.000976131	-0.651157894
AC008914.1	3.164362627	-1.17961282	3.748736528	0.000226074	0.000838344	-0.496590469
SNORD15B	3.163059432	0.894732424	4.902213973	1.82E-06	9.27E-06	4.102170742
AC091132.1	3.162141516	-0.65409389	16.45874597	1.82E-40	7.31E-38	81.35724667
RP13-297E16.4	3.161389606	0.395857052	8.902397647	1.87E-16	3.07E-15	26.60711553
RP11-114F3.5	3.159061626	-2.70989779	8.461057419	3.42E-15	4.90E-14	23.7422957
CSF2RBP1	3.158607693	-3.764771302	6.222691849	2.37E-09	1.75E-08	10.54550081
RP11-564A8.8	3.156096855	-0.882935292	8.082405229	3.90E-14	5.00E-13	21.34455608
NKX6-3	3.154665041	-2.743583945	10.33050019	1.01E-20	2.71E-19	36.30976666
RN7SL566P	3.153919014	-2.103033528	6.18150885	2.96E-09	2.15E-08	10.32756448
AC020915.1	3.153905051	-2.502025867	3.371185479	0.00088102	0.002946839	-1.768482345
RP11-531H8.2	3.152750412	-3.770110239	5.878109059	1.49E-08	9.95E-08	8.754050293
HSPE1P3	3.15199942	-2.762633599	5.377184638	1.89E-07	1.10E-06	6.285154028
C5orf58	3.150713899	-1.271416974	11.09171937	4.39E-23	1.53E-21	41.69435286
AL928742.1	3.150549203	4.266361565	12.26311867	8.33E-27	4.53E-25	50.18105583
AC091053.2	3.149330902	-1.372216883	3.418835274	0.00074666	0.002527475	-1.614629673
CTD-2130O13.1	3.148930884	-2.349029867	6.799381991	9.37E-11	8.16E-10	13.70117458
RP5-966M1.6	3.147923273	-1.251467595	17.07227764	1.86E-42	1.05E-39	85.90215515
SNORD14A	3.144792103	3.923424024	11.08149853	4.73E-23	1.65E-21	41.62127622
RP11-96L14.7	3.144498777	-0.36179324	8.542150557	2.01E-15	2.97E-14	24.26322305
HSPE1P26	3.140410365	-3.290750302	5.369442244	1.97E-07	1.14E-06	6.248307221
RN7SL665P	3.14035738	-2.1879726	6.775469285	1.07E-10	9.30E-10	13.5665968
RP11-806H10.4	3.140086999	-0.542293775	10.24467347	1.86E-20	4.83E-19	35.71073308
LA16c-390E6.4	3.137936109	0.58694951	12.23642591	1.01E-26	5.45E-25	49.98556266
RN7SL239P	3.137825575	-1.746746332	7.13044899	1.35E-11	1.30E-10	15.59578478
AC116366.5	3.135849021	-1.166773691	10.5580494	2.02E-21	5.84E-20	37.90632882
CTD-2369P2.8	3.135838213	-3.076963309	10.1724089	3.09E-20	7.86E-19	35.20775119
RP11-496I9.1	3.135825641	1.448862191	14.47253883	5.56E-34	7.73E-32	66.55600269
PLEKHN1	3.135488852	0.145204441	15.14073554	3.64E-36	7.55E-34	71.54230892
RP11-64P14.7	3.134133166	-2.487550648	6.407920112	8.55E-10	6.66E-09	11.53820433
ZSWIM8-AS1	3.133931755	-0.14464319	15.33431065	8.48E-37	1.96E-34	72.98649948
IL23A	3.132683941	1.151693701	12.40638869	2.88E-27	1.66E-25	51.23171341
XXcos-LUCA16.1	3.13151296	-3.014079105	6.465824305	6.20E-10	4.91E-09	11.85266237
FIBIN	3.130939545	1.127563647	11.29507347	1.01E-23	3.77E-22	43.15222252
RNY3	3.13066255	-1.930038167	3.427659608	0.000723983	0.002456681	-1.585923942
BGN	3.126313896	4.786021918	16.28340478	6.79E-40	2.45E-37	80.05488336
CH17-224D4.2	3.122915696	7.509205035	5.698797956	3.77E-08	2.40E-07	7.851363316
FAM25C	3.120316109	0.105498316	5.177777969	4.98E-07	2.74E-06	5.349329298
AC138304.1	3.11982005	-1.05360007	3.298046238	0.001131783	0.003710517	-2.000835795
AP001046.5	3.119177365	-1.074234982	16.10482505	2.59E-39	8.42E-37	78.72712773
AC106795.1	3.117476578	-0.946566124	4.361069287	1.97E-05	8.66E-05	1.815636863
RNU1-106P	3.115664689	-0.753770148	4.405562095	1.63E-05	7.28E-05	1.995243566
RNU7-49P	3.115595149	-2.485036129	3.537638749	0.000490394	0.00171138	-1.222589223
APOBEC3H	3.114683408	-0.591805849	15.6177537	1.01E-37	2.58E-35	75.1000531
AC104809.4	3.114413358	-1.314216471	8.950034355	1.36E-16	2.27E-15	26.92055286
SNORA7	3.112309656	-1.023903904	3.792889455	0.000191428	0.000718888	-0.340040916
LYPD1	3.11175278	-0.726711034	9.214477235	2.30E-17	4.19E-16	28.67458256
AC138781.1	3.11116369	-1.059123085	3.669009605	0.000304115	0.001101976	-0.775170088
AC025279.1	3.110350203	-2.549907605	3.314747578	0.001069269	0.00352384	-1.948184602
HCFC1-AS1	3.107855105	-2.757043651	7.122589191	1.42E-11	1.36E-10	15.55014051
IGHV1-58	3.107463416	5.85627643	9.868272775	2.59E-19	5.91E-18	33.10549941
IL21	3.106461072	-1.206672971	8.102311322	3.44E-14	4.42E-13	21.46913904
WNT10B	3.10593506	-0.744938557	15.91782111	1.05E-38	3.13E-36	77.33545121
MIR3153	3.105867447	-1.690502888	3.757581086	0.000218691	0.000812873	-0.465360334
MIR3181	3.105737188	-2.346328296	3.779791663	0.000201143	0.000752571	-0.38664904
CH17-13I23.3	3.105625955	-0.698778261	4.91581106	1.71E-06	8.74E-06	4.162429122
IGKV1D-12	3.103296616	0.493409593	5.228116814	3.91E-07	2.18E-06	5.582968932
IGHV3-29	3.102989549	-2.310101218	4.840291929	2.41E-06	1.21E-05	3.829454971
RNA5SP195	3.102040447	-3.432025081	3.433920345	0.000708286	0.002408445	-1.565517248
LL21NC02-21A1.1	3.101103323	-0.969668247	13.51884282	7.20E-31	6.63E-29	59.4530315
IGHV1-17	3.099876705	1.589075068	9.18282595	2.85E-17	5.13E-16	28.46341524
C1orf167	3.095637372	-1.634985452	12.9294241	5.91E-29	4.24E-27	55.08484909
RP11-275I4.2	3.095560249	-0.680977624	9.676221605	9.80E-19	2.08E-17	31.79085753
RND1	3.094798834	3.104541169	12.90911799	6.87E-29	4.90E-27	54.93480076
IGHEP1	3.093611617	-3.240176434	8.427701103	4.24E-15	6.01E-14	23.52876123
IGHV1-45	3.093462088	3.139135499	8.368038421	6.25E-15	8.67E-14	23.14791393
CXCR2P1	3.091096763	1.176195713	14.11850796	7.98E-33	9.51E-31	63.91595694
DEFA5	3.090881543	3.3521204	4.454293841	1.33E-05	6.00E-05	2.1937178
AC015923.2	3.090493205	-3.43437363	3.525343233	0.000512467	0.001782139	-1.263719928
RP11-84D1.1	3.088910532	-2.399900167	12.3880559	3.30E-27	1.89E-25	51.09714561
KLK6	3.088607639	-3.586461606	4.449578994	1.35E-05	6.12E-05	2.174435273
AC010145.4	3.088501488	-2.587892971	7.901807672	1.22E-13	1.47E-12	20.22203185
PTGS2	3.087843165	2.076026926	9.768196682	5.19E-19	1.14E-17	32.41916227
SNORA26	3.087160398	4.243192562	9.317779049	1.14E-17	2.16E-16	29.36602956
RP11-1100L3.8	3.086177763	1.163401064	5.93418079	1.11E-08	7.55E-08	9.04053745
LINC01269	3.086052334	-1.094414593	10.85325717	2.45E-22	7.78E-21	39.99459909
TBC1D3I	3.085493257	-1.95677875	10.55315802	2.09E-21	6.03E-20	37.8718855
AP001482.1	3.082515046	-1.068082361	3.392786917	0.000817532	0.002748779	-1.698976517
RNU6-762P	3.081514546	1.409744883	4.828586709	2.54E-06	1.27E-05	3.778218466
AC090559.1	3.080226127	-1.959415311	3.626622801	0.00035533	0.001270486	-0.921115538
RP5-1160K1.6	3.07898056	-1.473882192	11.45311315	3.19E-24	1.26E-22	44.29017549
IGKV1OR2-118	3.07863681	-0.908097495	4.260132829	3.01E-05	0.000128269	1.413896948
RP11-731F5.2	3.078012997	3.800419404	11.59917161	1.10E-24	4.59E-23	45.34546912
SNORA9	3.077492099	0.329993621	4.244049379	3.21E-05	0.000136457	1.350620164
SERPINA3	3.076526934	3.076003788	9.224563062	2.15E-17	3.93E-16	28.74194047
MIR4260	3.076436793	-2.757907142	3.613555316	0.000372689	0.001327366	-0.965805346
AC117945.1	3.075298229	-0.312082157	3.696221028	0.000274994	0.001004916	-0.680684052
RNA5SP311	3.07487917	-0.550178461	3.795617342	0.000189462	0.000711868	-0.330315973
RNA5SP317	3.07487917	-0.550178461	3.795617342	0.000189462	0.000711868	-0.330315973
RNU6-564P	3.071075062	-3.844557682	3.57053383	0.00043565	0.001534238	-1.111920373
IGLC5	3.07014896	-0.16753863	6.733834307	1.36E-10	1.17E-09	13.333027
KB-1980E6.3	3.070075918	-1.285132751	12.80330256	1.51E-28	1.02E-26	54.15344772
TBC1D27	3.069523619	0.095153651	12.96440448	4.55E-29	3.31E-27	55.34340774
AC013402.1	3.068310865	-1.440700553	3.353110896	0.000937648	0.003121618	-1.82633179
RP11-338N10.3	3.068251806	-3.041380248	5.607514905	5.99E-08	3.72E-07	7.399838577
PGLYRP3	3.066664678	-3.252740984	8.831437241	3.00E-16	4.80E-15	26.14169378
RP11-576N17.2	3.066252396	-1.111125791	3.743622755	0.000230449	0.000853541	-0.514617593
MZB1	3.065480626	7.346972942	18.72053655	9.39E-48	1.31E-44	97.98635211
RP11-327F22.6	3.064850654	-2.497739048	10.03513424	8.09E-20	1.95E-18	34.25589472
IGHE	3.059319906	-1.260870635	8.533506303	2.13E-15	3.12E-14	24.20757347
DOC2B	3.05879617	2.240701092	11.90857137	1.14E-25	5.33E-24	47.59149998
OR1H1P	3.057938836	-3.346402557	7.721427716	3.76E-13	4.29E-12	19.11517892
AC004543.2	3.057707498	-2.867727368	6.48248875	5.65E-10	4.49E-09	11.94352054
IGKV1-33	3.057526494	10.70203302	12.62550236	5.68E-28	3.58E-26	52.84276209
COL5A3	3.057409495	1.740378346	15.33544557	8.41E-37	1.95E-34	72.99496523
AC072031.1	3.056620132	-3.172507644	3.620921941	0.000362807	0.00129556	-0.94062969
AC104841.1	3.055064666	-1.613070837	3.351203384	0.000943819	0.003140553	-1.832420561
TRAJ4	3.054884872	-3.143338743	3.556537153	0.000458202	0.001608047	-1.159121159
CAHM	3.051397545	-2.120547044	15.41803247	4.52E-37	1.09E-34	73.61095003
MIR3142HG	3.051139289	1.828321174	18.59977124	2.28E-47	2.84E-44	97.10840326
PANX2	3.050124642	-2.549671313	14.9900028	1.13E-35	2.14E-33	70.41749588
AL360176.1	3.04935607	-2.844165285	3.542365738	0.000482149	0.001685016	-1.206742525
CLEC4GP1	3.047415578	-3.412811942	8.33339506	7.81E-15	1.07E-13	22.92742167
RN7SL418P	3.044625403	-2.431365794	5.755587151	2.81E-08	1.82E-07	8.135010976
ADAMTS14	3.04443182	1.213104748	19.59185788	1.63E-50	3.82E-47	104.280339
AL020997.1	3.043483794	-2.002079777	3.430463399	0.000716914	0.002434386	-1.576789207
RNA5SP203	3.042698055	-1.126805039	3.496612012	0.000567732	0.001961388	-1.359331175
CAPN14	3.041815892	-2.571188916	11.05690314	5.65E-23	1.96E-21	41.44550477
5S	3.039665945	2.090981838	5.372883378	1.93E-07	1.12E-06	6.264678857
AC104650.2	3.039644902	-3.549126126	3.632516972	0.000347751	0.001245977	-0.900910994
SNORD127	3.039276295	-3.558774614	3.780786511	0.000200389	0.000749845	-0.383113879
SNRPGP14	3.038538063	-0.378532742	7.03733334	2.35E-11	2.20E-10	15.05708043
POU5F1P3	3.037015858	-2.279508182	11.52651927	1.87E-24	7.60E-23	44.82012463
MIR590	3.036609678	2.54601824	6.064125387	5.56E-09	3.91E-08	9.712032153
MS4A3	3.035195381	-3.001280796	10.05792567	6.90E-20	1.68E-18	34.41359568
OLIG1	3.034671754	-2.501590466	8.98349325	1.09E-16	1.83E-15	27.14117499
RP11-428O18.6	3.034372948	-1.387794806	11.41551157	4.19E-24	1.63E-22	44.01905129
CTA-276O3.4	3.029881958	-0.333896389	4.993079815	1.19E-06	6.24E-06	4.50740511
CTD-2538G9.5	3.029604828	-2.639046366	6.511014861	4.82E-10	3.87E-09	12.09942155
IGHV3-36	3.029521019	0.685003633	7.066129704	1.98E-11	1.87E-10	15.22319754
GCGR	3.028528843	-2.044037055	12.26897209	7.98E-27	4.35E-25	50.22393625
RNY4P25	3.026814498	-3.884901381	3.58856298	0.000408136	0.001444296	-1.050877283
RP11-555K12.1	3.023734271	-1.88368644	12.33885391	4.76E-27	2.68E-25	50.73616977
RP11-350N15.4	3.023445923	-1.114318777	10.19520413	2.63E-20	6.73E-19	35.36627299
RP11-493P1.2	3.02264311	-3.026431658	7.217862197	8.06E-12	7.95E-11	16.1055434
RP11-79H23.3	3.020448689	-0.516198016	12.72262319	2.76E-28	1.80E-26	53.55834962
RP11-78B10.2	3.019543206	-2.572884011	7.185470757	9.77E-12	9.55E-11	15.91619698
RP11-136I14.5	3.017857337	-3.226186653	6.176465353	3.04E-09	2.21E-08	10.30094513
IGKV1D-35	3.017816672	3.271106998	6.903808746	5.12E-11	4.61E-10	14.29250593
EGFL6	3.017778444	-0.735492466	8.43757443	3.98E-15	5.66E-14	23.59192121
KRT7	3.017283396	1.929794207	9.982097894	1.17E-19	2.77E-18	33.88944419
SNORD6	3.015569315	1.824332319	6.4670827	6.16E-10	4.88E-09	11.85951783
AGPAT4-IT1	3.014572261	-2.281017986	10.91171945	1.61E-22	5.23E-21	40.41029272
AP000936.2	3.014493283	-2.416898745	3.331014333	0.001011487	0.003348584	-1.896671779
SLC26A4	3.014274017	0.364997658	8.047912394	4.85E-14	6.15E-13	21.129079
CTD-3195I5.3	3.013772882	0.723461438	12.35847177	4.11E-27	2.34E-25	50.88006663
HAS1	3.01357076	-2.18010496	7.9333828	1.00E-13	1.22E-12	20.41727114
AL358354.1	3.013038057	2.841261202	7.256725553	6.39E-12	6.38E-11	16.33341952
RTEL1-TNFRSF6B	3.012462307	1.792331497	20.34175059	7.30E-53	2.51E-49	109.6360056
CHAC1	3.012438857	2.298513046	15.50644011	2.32E-37	5.74E-35	74.27021249
AC002985.3	3.012349448	-1.141902619	12.02667333	4.77E-26	2.36E-24	48.45233992
ADGRE3	3.012043364	0.181644931	14.54321414	3.27E-34	4.74E-32	67.08329828
IGKV2OR2-2	3.01091594	-0.654814551	5.113785547	6.76E-07	3.65E-06	5.05488724
CTA-113A6.2	3.010112036	-2.624325143	6.57878236	3.29E-10	2.69E-09	12.47164819
IGLL3P	3.010032781	-1.676092059	7.17250844	1.06E-11	1.03E-10	15.84057374
XXbac-BPG299F13.14	3.009363267	-0.008792469	12.32316228	5.34E-27	2.99E-25	50.62110243
RP11-47G11.2	3.008462541	-3.062374763	8.182093608	2.07E-14	2.72E-13	21.97012798
IGLVI-56	3.008289918	-0.073345366	7.809095217	2.18E-13	2.55E-12	19.65130536
GRHL3	3.008169087	-0.294408322	14.19145959	4.61E-33	5.64E-31	64.45974
IGLV3-21	3.007572716	9.286562823	12.43228767	2.38E-27	1.39E-25	51.42188043
KRT80	3.007316855	-1.363907801	9.281631239	1.46E-17	2.73E-16	29.12368697
MIR200B	3.006124004	4.584594585	7.535949146	1.18E-12	1.27E-11	17.99253507
GZMB	3.004786244	2.443972973	12.10836392	2.61E-26	1.34E-24	49.04883006
IGKV1OR-2	3.003646857	1.602370576	7.417858217	2.42E-12	2.52E-11	17.28622411
RP11-417F21.1	3.003542764	-2.112076089	13.60650863	3.73E-31	3.56E-29	60.10451197
LINC00475	3.00186585	-2.323945255	8.742944044	5.38E-16	8.43E-15	25.56379865
AL139022.1	2.997846551	0.618829621	3.94584218	0.000106341	0.000415842	0.214677357
RNU6-190P	2.996130723	-3.580281315	3.482726936	0.000596398	0.002053757	-1.405286343
PTGIR	2.995929631	1.080588524	18.08666715	9.98E-46	9.42E-43	93.36415991
IDI2-AS1	2.995050893	-1.756243212	9.367400368	8.15E-18	1.57E-16	29.69937371
MAPK15	2.993700428	0.668599567	13.59876572	3.95E-31	3.75E-29	60.04695573
APOBEC3A	2.993632263	1.665804709	8.995524423	1.00E-16	1.69E-15	27.22060078
ZDHHC19	2.99332227	-1.336727687	8.76014916	4.81E-16	7.55E-15	25.67593303
RP11-455F5.5	2.993230942	2.234103395	14.99135849	1.12E-35	2.13E-33	70.42761309
TNC	2.993055989	3.83831937	10.16314145	3.30E-20	8.35E-19	35.1433409
FAM169B	2.992274459	-2.67410404	15.57468604	1.39E-37	3.51E-35	74.77901773
SIGLEC19P	2.991766555	-3.520667141	6.060251555	5.68E-09	3.99E-08	9.691862466
PRSS22	2.990031213	4.376314423	15.68984375	5.85E-38	1.57E-35	75.6373264
RP11-219G17.4	2.989496282	-2.830896736	14.69572668	1.04E-34	1.64E-32	68.22134218
RNU6-1262P	2.989453171	-0.902044973	3.431029872	0.000715493	0.002430127	-1.574942826
TRBJ2-4	2.989013187	1.497546673	4.195266067	3.92E-05	0.000164552	1.159940489
PNPLA3	2.987560641	-1.882554347	10.87005376	2.17E-22	6.95E-21	40.11396069
RP11-148O21.3	2.987443069	-2.130450759	6.29474953	1.60E-09	1.20E-08	10.92926888
HCG4P11	2.986131682	0.006683041	17.40865153	1.52E-43	9.88E-41	88.38454864
U47924.32	2.985997997	-1.990796897	9.370916337	7.95E-18	1.53E-16	29.72302243
IGKV7-3	2.985681969	2.658649757	10.70268395	7.19E-22	2.18E-20	38.92715578
LINC01293	2.981499979	-1.663899478	7.957210939	8.61E-14	1.05E-12	20.56489681
MIR3164	2.978350986	-1.875253406	3.554519928	0.000461541	0.001618116	-1.165910173
SNORD63	2.97747125	2.901554898	8.498616816	2.68E-15	3.88E-14	23.98325495
LILRB3	2.97329506	2.743596559	13.72967294	1.48E-31	1.48E-29	61.02042341
AC004932.1	2.972595973	3.353284514	7.882807671	1.37E-13	1.65E-12	20.10475979
FARSA-AS1	2.971846881	-2.797860079	4.886961775	1.95E-06	9.91E-06	4.034737487
IDSP1	2.971670694	-1.633015672	5.218766971	4.09E-07	2.28E-06	5.539439241
PADI4	2.971634531	-0.253493904	9.707185062	7.92E-19	1.70E-17	32.00210806
MIR503	2.97111747	-3.93566947	3.739866697	0.000233714	0.000864757	-0.527844662
MIR548AR	2.97096976	-3.568518322	3.507696742	0.000545779	0.001889787	-1.322526631
RP11-54A4.2	2.970545553	0.057665031	12.91869879	6.40E-29	4.58E-27	55.00559221
IGKV2-14	2.969112618	-1.075346199	4.901138289	1.82E-06	9.31E-06	4.097409356
RP5-1054A22.4	2.966859047	-1.056070918	10.14864992	3.65E-20	9.22E-19	35.04266545
AL118520.1	2.966247416	-2.855847042	3.311854098	0.001079864	0.003556442	-1.957323601
FJX1	2.96600901	0.122499278	12.69646716	3.35E-28	2.17E-26	53.36554564
IGKJ3	2.965704217	9.282685646	15.21465758	2.09E-36	4.49E-34	72.09386709
LA16c-390H2.4	2.964559623	-0.854317744	10.71874596	6.41E-22	1.95E-20	39.04079809
HRH2	2.962613396	-0.189247859	10.70240515	7.21E-22	2.18E-20	38.92518374
RP11-84A19.3	2.959528595	-3.285356575	7.638345483	6.28E-13	7.00E-12	18.61033065
RP11-603J24.5	2.958144141	-1.676387985	8.463402763	3.36E-15	4.83E-14	23.75732604
CEMIP	2.957436314	1.939581102	9.826213736	3.47E-19	7.80E-18	32.81671501
MIR8086	2.956709417	-1.522580638	3.486771982	0.00058791	0.002025838	-1.391915459
ARMC2-AS1	2.955160882	-3.54661136	3.299898566	0.001124685	0.003689729	-1.995008198
LINC00582	2.953937682	0.318391327	14.31581538	1.81E-33	2.32E-31	65.38698461
IGHV3-54	2.953799559	-0.18118788	5.907750494	1.27E-08	8.59E-08	8.905249893
RP5-1171I10.5	2.952678658	2.295343355	13.31534411	3.31E-30	2.79E-28	57.94236102
AC000068.9	2.950286157	-1.242814233	5.608678015	5.96E-08	3.70E-07	7.405557358
IGLJ6	2.948758864	-3.956049438	3.647179425	0.000329554	0.001186077	-0.850523357
SOD1P3	2.948523154	-3.068585861	6.64811024	2.22E-10	1.86E-09	12.85513409
FCGR1C	2.948207094	-1.033409566	9.431795703	5.25E-18	1.03E-16	30.13311098
AC008984.2	2.946243432	-3.271439395	9.308653721	1.21E-17	2.28E-16	29.30481228
RP11-139H15.5	2.945496475	-1.747272421	10.24233231	1.89E-20	4.90E-19	35.6944178
RP11-322D14.2	2.945476429	-3.559059568	7.835078585	1.85E-13	2.19E-12	19.81087025
AC007278.3	2.94361769	-2.396870527	9.013626709	8.89E-17	1.51E-15	27.34019953
RNU4-89P	2.943005444	-2.738878793	3.278703441	0.001208427	0.003927981	-2.061512584
RP1-244F24.1	2.942711941	-0.091794051	18.36668825	1.27E-46	1.37E-43	95.41029901
ESM1	2.942431792	-1.42429784	9.875356349	2.47E-19	5.64E-18	33.15418403
RP11-135A24.4	2.940654842	-2.529958184	6.128035596	3.95E-09	2.83E-08	10.04612032
FCGR2C	2.93918762	2.484559761	12.9475086	5.16E-29	3.72E-27	55.21850919
RP11-968A15.8	2.93836295	-2.38269487	9.032237638	7.85E-17	1.34E-15	27.46327548
CC2D2B	2.938153809	-2.759309508	10.50550049	2.93E-21	8.35E-20	37.53657773
RNU6-890P	2.937353049	-2.899468458	3.146287348	0.001877288	0.005868932	-2.468154882
RN7SL521P	2.93707104	-0.553105261	9.743605857	6.15E-19	1.34E-17	32.25094139
RNU1-73P	2.936787083	-3.160511403	3.683952077	0.000287782	0.001047854	-0.723361987
RP11-383F6.1	2.934882723	-2.638535127	7.611657812	7.41E-13	8.19E-12	18.44884079
IGKJ5	2.93459588	10.08597283	14.74701211	7.05E-35	1.13E-32	68.60406919
FGF10	2.933172395	-0.800222974	11.65084479	7.53E-25	3.20E-23	45.71960847
RP11-629O1.2	2.933156431	-0.644111359	16.04675856	4.01E-39	1.25E-36	78.29513202
MIR7974	2.932839582	-3.970559933	3.778625737	0.00020203	0.000755455	-0.390791076
MIR663B	2.931015629	2.607493614	4.1879613	4.04E-05	0.000169176	1.131550248
IGHV1-46	2.929705754	8.136846037	11.81772622	2.22E-25	1.00E-23	46.93060908
RN7SL865P	2.92964322	-0.931907024	8.296682022	9.90E-15	1.35E-13	22.69428151
CTLA4	2.929565076	2.150651666	14.4538322	6.41E-34	8.76E-32	66.41644697
AL354928.1	2.929388151	0.950198843	3.820665633	0.000172275	0.000651055	-0.240731505
ADGRE2	2.929322073	2.083420804	14.80807173	4.45E-35	7.38E-33	69.05975124
RN7SL285P	2.925942082	-1.233269436	6.489114502	5.44E-10	4.34E-09	11.97968997
IGLV3-24	2.925449576	1.211085518	6.637413894	2.36E-10	1.97E-09	12.79579133
CTD-2555C10.3	2.922461927	-1.047830896	11.09260694	4.36E-23	1.53E-21	41.70069969
CASC19	2.922224012	-0.651101127	6.572490106	3.41E-10	2.79E-09	12.43697682
COL23A1	2.92208108	0.335847934	14.44619396	6.78E-34	9.23E-32	66.35946548
AC093788.1	2.921303031	-3.629151547	3.384298874	0.000841952	0.002825042	-1.726335844
AC244250.3	2.920970261	-0.397142006	2.659682091	0.008384738	0.02276344	-3.829226557
RP11-434D2.10	2.920764309	-1.259366785	8.56664436	1.72E-15	2.54E-14	24.42106298
RP11-356C4.5	2.91904021	-1.507832511	6.672827698	1.93E-10	1.63E-09	12.99250971
AC016745.3	2.917416608	-2.154561289	7.194797296	9.24E-12	9.06E-11	15.9706615
FOXQ1	2.916589877	0.006746819	10.08634105	5.65E-20	1.39E-18	34.61039815
CTD-3035K23.7	2.915025939	-1.056013929	15.41846827	4.50E-37	1.09E-34	73.61420018
SNORA40	2.912574555	-0.800433533	3.315184804	0.001067677	0.003519077	-1.946803001
RASGRF2-AS1	2.912440142	-3.063651181	7.69303983	4.48E-13	5.07E-12	18.94232314
RP11-469J4.3	2.912292212	-3.236484399	8.745471476	5.29E-16	8.30E-15	25.58026444
RPS12P20	2.911943407	-2.948052105	5.969539885	9.20E-09	6.31E-08	9.222214903
TRGJP1	2.911510504	-2.199802914	3.313328678	0.001074453	0.003539616	-1.952667072
TNFRSF10C	2.910526043	1.29851799	10.93405769	1.37E-22	4.49E-21	40.5693067
RNU6-882P	2.909555389	0.628464749	3.835513752	0.000162796	0.000617503	-0.187383589
RP11-424I19.2	2.909453008	-2.66608383	8.286231426	1.06E-14	1.44E-13	22.62801605
RN7SL73P	2.909411685	-2.247824835	4.872199469	2.08E-06	1.06E-05	3.969631677
IGHV3-33-2	2.90823813	-3.387184799	4.588242336	7.43E-06	3.49E-05	2.748636837
RP11-864N7.4	2.908218301	-2.906029614	10.16998406	3.14E-20	7.98E-19	35.19089607
MIR186	2.907652317	4.073766617	7.278746611	5.60E-12	5.62E-11	16.46287625
ZBED2	2.904874915	-0.697272501	9.227227705	2.11E-17	3.87E-16	28.75974172
IDO2	2.903271835	-1.452793313	14.71219413	9.16E-35	1.46E-32	68.34423213
RN7SL236P	2.903217783	-2.215069514	5.603483825	6.12E-08	3.79E-07	7.380025473
GPR3	2.903064164	-2.382713715	13.48117898	9.55E-31	8.57E-29	59.17325868
KCNJ4	2.902898293	-2.582991571	10.11379123	4.66E-20	1.16E-18	34.80071206
RNU6-850P	2.902833236	0.474968454	3.560989288	0.000450912	0.001584649	-1.144125237
RP11-22B23.2	2.902743147	-2.418057912	7.448720683	2.01E-12	2.11E-11	17.47016833
IGLC4	2.902728213	-0.485479646	5.671840313	4.32E-08	2.73E-07	7.717451114
RNY4P7	2.902657441	-2.204305354	3.238371893	0.001384006	0.004441144	-2.186985821
RP11-23P13.6	2.902138275	-1.226884885	12.87406636	8.92E-29	6.24E-27	54.67587199
RP11-126O1.6	2.89804785	0.098788675	7.392534642	2.82E-12	2.92E-11	17.13563732
C2-AS1	2.89763945	-1.771143522	11.68499199	5.87E-25	2.52E-23	45.96707163
RP1-81D8.3	2.897250028	0.601938265	5.134637564	6.12E-07	3.32E-06	5.150514453
FOLR3	2.895603216	-1.930839896	5.842060022	1.80E-08	1.19E-07	8.570916897
RNF183	2.895565291	1.24055779	11.3832229	5.31E-24	2.05E-22	43.7864213
RP11-290F5.1	2.894840634	3.967229444	20.36789278	6.05E-53	2.21E-49	109.8216292
AC253576.1	2.89473221	-2.851395281	2.927069543	0.003773334	0.011044291	-3.107499079
VNN1	2.894007024	4.322269991	10.35440042	8.56E-21	2.31E-19	36.47689416
AL161626.1	2.893961274	2.133431044	4.093508744	5.93E-05	0.000241335	0.768277152
GOLGA8A	2.893809259	3.865553344	15.59169319	1.22E-37	3.10E-35	74.90579779
LINC01353	2.89377405	-1.127317805	9.940236783	1.57E-19	3.67E-18	33.60073175
MIR141	2.891493697	-2.587669637	3.323856991	0.001036543	0.003426301	-1.919365468
MMP9	2.891020265	4.865373658	12.10840086	2.61E-26	1.34E-24	49.04910003
RP11-285G1.14	2.889694863	-2.461275624	9.071403204	6.03E-17	1.05E-15	27.72266531
FGR	2.889603419	3.228097208	16.20452918	1.23E-39	4.22E-37	79.46859438
XXbac-BPG300A18.13	2.887974796	-1.023031831	6.747348551	1.26E-10	1.09E-09	13.40873682
ARAP1-AS1	2.88681417	0.943515123	4.229080946	3.42E-05	0.000144509	1.291913172
GK-IT1	2.886784006	-3.117919452	5.678498268	4.18E-08	2.65E-07	7.7504804
AANAT	2.886685496	-1.929418203	10.90033503	1.74E-22	5.65E-21	40.32929098
AC006539.1	2.885937383	-3.261106343	3.395382282	0.000810198	0.002725687	-1.69059859
CCR8	2.883623534	-1.229390561	10.43358719	4.89E-21	1.36E-19	37.03158366
MUCL1	2.882797304	-3.845568489	5.522044457	9.22E-08	5.58E-07	6.982052546
RP1-68D18.2	2.881625325	-1.09303367	11.25414959	1.35E-23	5.00E-22	42.85824442
DSG3	2.880662579	-1.310218061	6.834005227	7.67E-11	6.76E-10	13.89658118
ANGPTL4	2.880132632	2.537253657	9.469093297	4.07E-18	8.08E-17	30.38491402
IGHV7-34-1	2.879414941	1.797418256	9.012421906	8.96E-17	1.52E-15	27.33223612
IGHV3-76	2.878284926	0.094173391	6.639656817	2.33E-10	1.94E-09	12.80822964
AL034553.1	2.877126887	-0.12725728	4.004724288	8.44E-05	0.0003354	0.433315121
snoMe28S-Am2634	2.876841803	0.474533348	4.765295091	3.39E-06	1.67E-05	3.502923241
SLC26A10	2.875202455	-0.625102841	15.95388307	8.04E-39	2.43E-36	77.60391741
RP11-745A24.1	2.875163139	-2.286652553	5.953588141	1.00E-08	6.84E-08	9.140156711
RP5-1042K10.14	2.873992087	0.365845432	8.381690212	5.72E-15	7.97E-14	23.23493382
IGHJ3	2.872965236	10.87410676	13.86689975	5.29E-32	5.64E-30	62.04168449
LINC00473	2.872563467	-2.263396869	8.04813977	4.85E-14	6.14E-13	21.13049776
RP11-155G14.6	2.871534767	-2.261523037	6.282864487	1.70E-09	1.28E-08	10.86575778
CTD-2298J14.2	2.870841208	-0.687418646	9.740663969	6.28E-19	1.36E-17	32.23082794
RP4-753P9.3	2.869669068	0.612281238	12.74306492	2.37E-28	1.56E-26	53.7090749
AL591668.1	2.869272855	-2.992349075	2.833136964	0.005028542	0.014341637	-3.368374373
RP11-551L14.7	2.867667042	-2.866378453	7.960300719	8.44E-14	1.03E-12	20.58405745
FAM20A	2.866077253	1.894226438	15.94499624	8.60E-39	2.58E-36	77.5377627
COL6A3	2.86606051	4.809778958	12.91651766	6.50E-29	4.65E-27	54.98947543
HSD11B1	2.866027811	0.770893305	13.80525281	8.40E-32	8.61E-30	61.58280504
AC190387.2	2.865619435	-2.198521005	3.315582999	0.001066229	0.003515568	-1.945544592
SYCP2L	2.865451163	-2.729421398	10.10194709	5.07E-20	1.26E-18	34.71857229
RNU6ATAC16P	2.865165139	-1.205597256	3.294514997	0.001145428	0.003751052	-2.011937181
AC007283.5	2.864826042	1.884483077	7.766791763	2.84E-13	3.28E-12	19.39216651
CFB	2.864092053	5.975125213	16.17153784	1.57E-39	5.28E-37	79.22329186
AC087350.1	2.863866648	0.976633648	4.460823105	1.29E-05	5.85E-05	2.220449054
IGHV1OR16-1	2.863741783	4.086163206	8.140997645	2.69E-14	3.50E-13	21.71173573
LHB	2.86360475	-3.185224868	7.876808767	1.43E-13	1.71E-12	20.06776635
RNU6-611P	2.863520737	-2.194210338	3.053310135	0.002536253	0.007714745	-2.744508864
CTD-2616J11.3	2.863087037	-0.742051902	11.45396064	3.17E-24	1.25E-22	44.29628893
SNORD62A	2.862769268	1.062454063	6.647955263	2.23E-10	1.86E-09	12.85427383
SNORD62B	2.862769268	1.062454063	6.647955263	2.23E-10	1.86E-09	12.85427383
RP11-536K7.5	2.861939273	-3.048384657	6.647362215	2.23E-10	1.86E-09	12.850982
RP11-492E3.51	2.860577283	-2.636321682	6.519373921	4.60E-10	3.70E-09	12.14519386
LINC01127	2.860498491	-2.65169302	11.60241929	1.07E-24	4.49E-23	45.36897194
IL19	2.860294391	-0.399814359	7.733740963	3.48E-13	3.98E-12	19.19026964
SPAG4	2.86016561	3.094013914	15.39458854	5.39E-37	1.28E-34	73.43610227
LMO7DN-IT1	2.858478829	-3.105523481	4.804512966	2.84E-06	1.41E-05	3.673158528
IGHV4-61	2.857287616	8.458351106	9.065608696	6.27E-17	1.09E-15	27.68425616
RNU6-866P	2.857138013	-1.570817954	3.04868544	0.002574023	0.007817037	-2.758055884
ANKRD36BP2	2.855962698	4.086975815	18.75812983	7.13E-48	1.02E-44	98.2593836
ITLN2	2.855892798	-0.186832943	5.294440602	2.84E-07	1.61E-06	5.893494221
RP11-296E23.2	2.85440835	-2.102466867	7.101569226	1.61E-11	1.53E-10	15.428227
RP11-927P21.12	2.853971119	1.060596345	3.876051545	0.000139367	0.000534596	-0.040812519
RPL37P1	2.853362993	-2.814148762	5.066057131	8.47E-07	4.52E-06	4.837164756
GABRE	2.852037576	3.035641491	17.5267118	6.32E-44	4.51E-41	89.25403788
RN7SL709P	2.850779182	-1.929916392	5.709604969	3.56E-08	2.27E-07	7.90518026
IGLV1-40	2.850342185	10.39482561	12.87614629	8.79E-29	6.16E-27	54.69123374
MRPS31P2	2.849903732	-3.87833505	6.627149723	2.50E-10	2.08E-09	12.73890651
KRT16	2.849513706	-3.085506382	5.223249926	4.00E-07	2.23E-06	5.560302749
RP11-316M1.12	2.848126834	-1.081191248	4.741307274	3.77E-06	1.84E-05	3.399358878
AC025918.1	2.847164748	-1.704095055	3.432822733	0.000711015	0.002416741	-1.569097307
RP11-927P21.4	2.847045132	3.539414683	11.2596603	1.30E-23	4.82E-22	42.89781381
AC025165.8	2.846658922	-2.003087772	12.95380382	4.92E-29	3.56E-27	55.26504236
CYR61	2.84521683	4.643878457	9.278724672	1.49E-17	2.77E-16	29.1042188
CCDC78	2.84328245	-0.147079358	16.08396913	3.03E-39	9.64E-37	78.57198092
SRP68P3	2.84091255	-2.313455113	5.532048198	8.77E-08	5.32E-07	7.030700339
COL4A1	2.84085436	5.043190916	11.29060832	1.04E-23	3.89E-22	43.12013282
SNORD59A	2.840621611	3.474591491	8.337946685	7.59E-15	1.04E-13	22.95636374
NTNG2	2.839922153	-0.623857759	15.07701566	5.88E-36	1.18E-33	71.06683137
RP13-494C23.1	2.837572728	-2.941968384	9.800773885	4.14E-19	9.21E-18	32.64227722
RP11-339B21.10	2.837381802	-1.772743035	7.486010547	1.60E-12	1.70E-11	17.69303303
PALM2-AKAP2	2.837268368	-1.196497799	6.574296284	3.38E-10	2.76E-09	12.44692687
AC069082.1	2.837155257	-0.22122563	3.775379196	0.00020452	0.000763739	-0.402318732
CTD-2116N20.1	2.836622754	-1.342812334	7.227141048	7.62E-12	7.54E-11	16.15988116
AL358815.1	2.83570999	-0.182089415	3.483307273	0.000595173	0.002049901	-1.403368898
RN7SL172P	2.835439661	-2.576838996	5.367258982	1.99E-07	1.15E-06	6.237924267
RP11-160E2.11	2.834989195	-2.037621085	8.786334253	4.04E-16	6.39E-15	25.84680057
AP001189.4	2.834750913	-1.702385228	12.81499471	1.39E-28	9.43E-27	54.23973737
ZBTB32	2.83467794	0.132735463	13.51547419	7.38E-31	6.78E-29	59.42800571
AC005306.3	2.834540421	0.563861258	10.88392888	1.96E-22	6.32E-21	40.21260404
RN7SL748P	2.834075054	-2.350219966	5.951682238	1.01E-08	6.90E-08	9.130363115
CTD-2537I9.12	2.832408624	2.242783609	13.48289174	9.42E-31	8.47E-29	59.18597967
RP11-717A5.2	2.831880859	-3.003481718	3.38699249	0.000834129	0.002799759	-1.717660267
IGHV4-39	2.831538034	10.32410789	9.758663877	5.54E-19	1.21E-17	32.35393008
DERL3	2.831466344	6.405732649	18.01192002	1.73E-45	1.61E-42	92.81689724
IL1RN	2.829151763	4.019584239	10.31174768	1.16E-20	3.07E-19	36.17873086
CD274	2.829044689	2.614584777	11.48163506	2.59E-24	1.04E-22	44.49598439
AC134300.1	2.828661792	-3.3691821	3.304395872	0.001107626	0.003640905	-1.980846906
RN7SL635P	2.82862364	-3.447257935	5.021480594	1.04E-06	5.51E-06	4.635285353
AC100830.5	2.827702199	-0.704173608	5.702196772	3.70E-08	2.36E-07	7.868280601
RPL12P47	2.82618308	-2.957729332	3.151157507	0.00184758	0.005785017	-2.453470077
TSHR	2.825691715	0.568268152	12.93583347	5.63E-29	4.05E-27	55.13221693
AC108456.1	2.822874534	-1.455780469	3.137354087	0.001932932	0.006027437	-2.495036957
AC008984.7	2.822420456	-3.702582947	5.356540477	2.09E-07	1.21E-06	6.18699748
SNORA15	2.822392931	1.769477061	5.468772337	1.20E-07	7.19E-07	6.724121693
MLC1	2.821564931	-0.952973919	12.09913431	2.80E-26	1.42E-24	48.98139526
RP11-167N5.5	2.820971181	-1.164065034	10.41629407	5.52E-21	1.53E-19	36.91032373
HLA-DQB1-AS1	2.820782949	1.333366483	9.991197604	1.10E-19	2.61E-18	33.95226549
RP11-484D2.4	2.820690344	-0.107218574	5.429715513	1.46E-07	8.63E-07	6.536231995
IGLJ2	2.819555254	7.857090522	12.54758541	1.01E-27	6.18E-26	52.26931822
S1PR5	2.819243848	-1.38367359	14.69166367	1.07E-34	1.69E-32	68.19102177
LA16c-325D7.1	2.818769995	1.018276138	8.24738665	1.36E-14	1.83E-13	22.38209632
RP11-75L1.1	2.818562823	-3.023900051	7.270235731	5.89E-12	5.90E-11	16.41281404
RP11-148O21.4	2.817674861	-1.15533864	7.012244071	2.72E-11	2.53E-10	14.91270074
AC006042.7	2.817180318	-1.417591453	10.34863657	8.92E-21	2.41E-19	36.43657678
IGKV1OR2-1	2.817164804	-0.713317112	4.702788537	4.48E-06	2.17E-05	3.233953648
BX284613.1	2.816311815	-1.820128998	3.276255977	0.001218462	0.003955253	-2.069166979
AC010149.4	2.816201116	-1.661636932	9.771271181	5.08E-19	1.12E-17	32.44020624
H19	2.815414775	1.62898901	9.348732059	9.25E-18	1.77E-16	29.57387373
MIR4479	2.814480956	-3.352246456	3.413468094	0.000760775	0.002571687	-1.632056618
ATP5HP4	2.814166135	-1.161401499	9.004190365	9.47E-17	1.60E-15	27.2778412
RPL32P1	2.813395611	-1.048983368	7.557194964	1.03E-12	1.12E-11	18.12031389
AC073850.6	2.811517062	-2.461770471	4.744377583	3.72E-06	1.82E-05	3.412590731
TRAJ5	2.811278256	-3.381693776	3.285752492	0.001179953	0.003854839	-2.039437804
AL354923.1	2.811214603	-3.549742918	3.109092653	0.002119168	0.00654989	-2.57962034
FCGR1B	2.810908623	0.880855415	10.98165623	9.71E-23	3.26E-21	40.90846045
IGHV3OR16-12	2.809586194	2.120016026	9.276398801	1.51E-17	2.82E-16	29.08864207
RP11-712C19.1	2.809057437	-3.569547316	4.421979923	1.52E-05	6.82E-05	2.061905379
ENKUR	2.807702673	1.192786319	9.930536826	1.68E-19	3.91E-18	33.53389858
LILRB2	2.805523845	2.985991884	15.5442601	1.75E-37	4.35E-35	74.55219072
SPOCD1	2.804250599	0.013088154	14.42673606	7.85E-34	1.06E-31	66.21431285
MIR4513	2.802719036	-3.398590097	3.419936954	0.000743793	0.002518443	-1.611049526
RP11-1070N10.3	2.802090639	-0.062667895	12.29726207	6.47E-27	3.59E-25	50.43123539
CTA-217C2.2	2.801519447	-1.48938877	8.987517221	1.06E-16	1.78E-15	27.16773437
MIR4635	2.801399638	1.165768229	4.456906155	1.31E-05	5.94E-05	2.204408864
RP11-124N14.3	2.801297579	-3.430922781	6.220114409	2.40E-09	1.77E-08	10.53183131
RP11-229P13.19	2.801239126	-3.561752403	8.510793675	2.47E-15	3.60E-14	24.06149169
AC104653.1	2.800099162	-1.059426129	8.177637831	2.12E-14	2.79E-13	21.94207821
SNORA30	2.797434564	-3.7049175	3.227285401	0.001436264	0.00459322	-2.221228717
RP11-13P5.2	2.796727979	-3.609176576	6.021980344	6.96E-09	4.84E-08	9.493095644
IGKV1D-39	2.795221292	11.80534071	13.6503811	2.68E-31	2.61E-29	60.43068893
BTBD19	2.794505048	1.368501706	15.90485229	1.16E-38	3.40E-36	77.2388933
AC005740.5	2.793963194	-2.586006544	5.666536066	4.44E-08	2.80E-07	7.691158165
RP5-1042K10.12	2.792603245	-3.203008859	5.273354207	3.14E-07	1.78E-06	5.794437886
RNU11	2.790561257	-2.897760214	3.126388612	0.002003319	0.006226022	-2.527938694
RBMS1P1	2.789760252	-2.533339438	7.81669932	2.08E-13	2.44E-12	19.69797119
RN7SL472P	2.789602874	-3.020027549	5.000846317	1.15E-06	6.03E-06	4.542317823
LILRB1	2.788777692	3.343416504	17.20115279	7.12E-43	4.13E-40	86.8540937
RNY4P19	2.788019081	-2.586458452	3.084867814	0.002291843	0.00704083	-2.651563764
MIR155HG	2.787626932	1.444516767	14.49264624	4.78E-34	6.73E-32	66.70601389
AC093159.1	2.787131272	-3.130697338	6.092524357	4.78E-09	3.39E-08	9.860177585
PTBP1P	2.786694647	-3.388706298	11.87997651	1.40E-25	6.50E-24	47.38335263
XX-C283C717.1	2.784912303	-4.105396303	6.913941646	4.83E-11	4.36E-10	14.35019677
RP11-574K11.26	2.784865743	-3.864190169	4.611399055	6.71E-06	3.18E-05	2.845952511
Z97632.1	2.78217646	-0.546188612	3.282490905	0.001193049	0.003893277	-2.049657128
AC108004.2	2.781895759	-3.381244623	9.346146618	9.42E-18	1.79E-16	29.55650139
ODF3B	2.781693425	4.251553058	22.31084756	6.61E-59	1.29E-54	123.3991129
RP11-755F10.3	2.781563835	-0.333859496	12.1311452	2.21E-26	1.15E-24	49.2153232
RP11-554A11.5	2.781354486	-3.305542588	4.66776472	5.23E-06	2.51E-05	3.084516962
EXTL3-AS1	2.780508205	-2.078582473	13.13169091	1.31E-29	1.02E-27	56.58120243
RN7SKP193	2.777749577	-2.419937236	5.691948958	3.90E-08	2.48E-07	7.817295946
RP11-669M16.1	2.776876145	-3.779175784	6.180680143	2.97E-09	2.16E-08	10.32318954
JAK3	2.776186982	3.130254067	15.16718868	2.98E-36	6.30E-34	71.73969158
RP11-536C5.7	2.775251509	-2.146249495	14.27040372	2.55E-33	3.20E-31	65.04833843
AC115522.3	2.774486106	-1.130895343	8.210960559	1.72E-14	2.28E-13	22.15204855
MIR1285-1	2.774121083	-1.192959351	3.382881869	0.000846094	0.002837477	-1.730897222
RP3-508I15.19	2.773365792	1.757768892	12.13005133	2.23E-26	1.16E-24	49.20732735
CTD-2616J11.2	2.772498698	-2.470491832	9.352684762	9.01E-18	1.72E-16	29.60043714
CTB-25B13.9	2.772445436	-3.013032181	7.128105041	1.37E-11	1.32E-10	15.58216943
IGHV1-18	2.772012343	9.869234631	12.32674893	5.20E-27	2.92E-25	50.64740108
RP11-578F21.2	2.771225333	-2.535191141	7.33668261	3.95E-12	4.03E-11	16.80462008
MMP13	2.771216151	-3.257378863	7.905203049	1.19E-13	1.44E-12	20.24300558
AC005546.2	2.769809406	-3.284251372	5.819810232	2.02E-08	1.33E-07	8.458298586
CTD-3064M3.7	2.769753381	-3.491776386	13.10483961	1.59E-29	1.23E-27	56.38238425
RP4-583P15.16	2.769178257	-1.652887555	6.08189815	5.06E-09	3.58E-08	9.804687122
AP000569.9	2.767531416	-3.47875605	6.969160735	3.50E-11	3.21E-10	14.66554175
LRCOL1	2.766931821	-2.098069416	10.55623721	2.04E-21	5.91E-20	37.89356742
AC112693.1	2.766813788	-3.734527166	3.374870998	0.000869872	0.002911715	-1.756652001
SIRPB1	2.766006281	1.274404084	10.8351745	2.78E-22	8.78E-21	39.86616172
ROPN1L	2.763713576	-2.321937934	9.950441577	1.46E-19	3.43E-18	33.67107039
IGHV1OR16-4	2.762503591	3.65899963	7.231509097	7.43E-12	7.36E-11	16.18547584
RP11-394O4.5	2.762491386	2.746418669	16.37946241	3.30E-40	1.24E-37	80.76853058
AC005562.2	2.762159752	0.095574986	5.002790819	1.14E-06	5.98E-06	4.551065712
AC011509.1	2.762159752	0.095574986	5.002790819	1.14E-06	5.98E-06	4.551065712
DCLK3	2.761969769	-2.670626721	12.10947588	2.59E-26	1.33E-24	49.05695519
RP11-359H3.1	2.761553829	-4.126687655	4.92450951	1.64E-06	8.42E-06	4.201048602
MIR593	2.761164447	-3.3946347	3.15625592	0.001816946	0.005695256	-2.438074763
RNY4	2.760274939	-1.538367286	3.103892083	0.002155192	0.006653152	-2.595108626
SNORA71C	2.75887313	0.556511676	3.855034118	0.000151083	0.000575876	-0.116972865
AP001619.2	2.758826004	-2.42233323	7.59957769	7.98E-13	8.77E-12	18.37585192
IGKV3-15	2.758306392	10.65088479	13.80829829	8.21E-32	8.43E-30	61.60547106
CTB-114C7.4	2.758262	-3.610294708	10.05154113	7.22E-20	1.75E-18	34.36940546
LINC01235	2.75776321	-0.55529408	7.672781047	5.08E-13	5.71E-12	18.81919217
RP11-727F15.13	2.757640068	-1.595395857	7.104734752	1.58E-11	1.51E-10	15.44657217
RP3-370M22.8	2.756870674	-2.661477716	6.064385811	5.55E-09	3.91E-08	9.713388424
AL133167.1	2.756105737	2.212846165	4.620116976	6.46E-06	3.06E-05	2.882694308
RP4-765H13.1	2.754930814	-4.132724563	4.414009578	1.58E-05	7.04E-05	2.029517135
VTRNA1-2	2.754863925	-1.868276596	2.95976898	0.003408595	0.010080935	-3.014834313
CTC-429L19.3	2.753410611	-0.582854973	8.488050293	2.87E-15	4.14E-14	23.91541104
IGKV1D-37	2.753216791	2.950035862	6.11476925	4.24E-09	3.02E-08	9.976565326
RP11-203M5.6	2.751432345	-1.335688113	7.090374368	1.72E-11	1.63E-10	15.36339089
RP11-323H21.3	2.750649513	-2.770365254	9.348338132	9.28E-18	1.77E-16	29.57122668
LINC01050	2.749956362	-3.848711861	6.139538928	3.71E-09	2.67E-08	10.10651878
RNASE2	2.74990945	-0.666653838	11.31060425	8.99E-24	3.40E-22	43.26386417
RNU6-181P	2.749073249	-2.800461824	2.929728664	0.003742391	0.010963592	-3.099999171
CTD-2195B23.3	2.748973794	-3.665011817	4.83342158	2.49E-06	1.25E-05	3.799369643
AC007611.1	2.748520313	0.19731467	3.525084454	0.000512941	0.001783471	-1.264584213
RNU6-1016P	2.748059559	1.498701321	4.738798483	3.81E-06	1.86E-05	3.388552153
LINC01270	2.747374057	-1.852723996	13.54232572	6.04E-31	5.61E-29	59.62750409
KB-288A10.19	2.747335881	-3.113736346	4.546279076	8.92E-06	4.15E-05	2.573321667
BATF3	2.747202571	1.64542679	16.36879459	3.58E-40	1.33E-37	80.68929545
ADAMTS10	2.74609707	2.247879493	16.89809277	6.83E-42	3.44E-39	84.61393761
IGLV1-44	2.745977516	9.931741636	11.79209833	2.68E-25	1.19E-23	46.74437569
C4A	2.744904011	4.937355534	13.16858301	9.91E-30	7.93E-28	56.85444954
TRAJ3	2.744083156	-1.989408481	3.15089204	0.001849188	0.005789433	-2.454271064
AC012360.1	2.742616308	-2.112730763	2.803419905	0.005498516	0.015530655	-3.44925827
RP11-17G12.3	2.742172624	-2.680322876	6.541928744	4.05E-10	3.28E-09	12.26889805
CTD-2545M3.8	2.741885302	-4.144615605	6.03930187	6.35E-09	4.44E-08	9.582945195
RP4-555D20.2	2.741729249	-1.579405916	10.62914111	1.22E-21	3.59E-20	38.40752578
RP11-735B13.2	2.74028207	-2.389907282	5.891706151	1.39E-08	9.31E-08	8.823339418
KIAA0125	2.739184812	4.074770311	14.75531324	6.62E-35	1.07E-32	68.66601904
IGLV4-60	2.738287179	5.772108028	5.620765731	5.60E-08	3.49E-07	7.465043102
IGKV3-20	2.737599859	12.38810123	14.20690814	4.10E-33	5.06E-31	64.57491113
SEMA5B	2.736872794	-0.379716721	15.04863299	7.28E-36	1.45E-33	70.85502996
SNORA4	2.735775393	-3.412840199	3.200955284	0.001567799	0.004974459	-2.302125671
RNU2-6P	2.735307598	-2.236879665	3.727340992	0.000244919	0.000902565	-0.571869601
GCKR	2.734873351	-2.037319547	11.94231802	8.88E-26	4.23E-24	47.83729
CTD-2545M3.2	2.734572584	-2.907072861	2.965850777	0.003344431	0.009908848	-2.997494503
SNORA20	2.73449095	-0.050872866	3.409507069	0.000771352	0.002605184	-1.644902036
RP3-508I15.22	2.733302991	-0.78425658	10.78129429	4.10E-22	1.27E-20	39.48385621
PABPC1L	2.730092099	3.241666367	19.86477769	2.26E-51	6.62E-48	106.2363389
IL17REL	2.730031956	0.592700556	8.667130557	8.87E-16	1.36E-14	25.07097571
MTND4P20	2.72982405	-1.341906514	7.947387674	9.16E-14	1.12E-12	20.50400745
MIR887	2.729757212	-2.657469687	2.892331253	0.004199649	0.012181211	-3.204896623
IGHJ5	2.729345	12.28282431	14.66997367	1.26E-34	1.96E-32	68.02916105
RP3-426I6.5	2.729324935	-2.829493288	3.716815078	0.000254725	0.000935757	-0.608764877
TSPO2	2.728462755	-0.99689632	10.27655851	1.48E-20	3.90E-19	35.93306929
RP11-326C3.12	2.727382718	-1.238016111	12.4823333	1.64E-27	9.77E-26	51.7895478
SPRR2D	2.726198537	-4.034792396	4.108309603	5.59E-05	0.000228235	0.824732527
BLACAT1	2.725661242	-2.446927504	12.29575143	6.54E-27	3.62E-25	50.42016365
VNN3	2.725463341	0.185303907	12.97095262	4.33E-29	3.16E-27	55.39181925
CTD-2509G16.3	2.724915872	-3.141023891	6.773081818	1.09E-10	9.42E-10	13.55317757
MCHR1	2.724555619	-2.53989148	12.12833001	2.25E-26	1.17E-24	49.19474539
CEBPE	2.724072825	-1.53972247	10.07592868	6.08E-20	1.49E-18	34.53825883
KCNN3	2.721002485	1.634586305	14.61077405	1.97E-34	2.96E-32	67.58740341
AC078852.1	2.719891745	-3.240040015	6.728374572	1.41E-10	1.20E-09	13.30246886
PSG9	2.719484704	-1.002093077	10.00788633	9.79E-20	2.34E-18	34.06753538
RNU6-1165P	2.718675918	-2.585771616	2.88036086	0.004356453	0.012596693	-3.238208717
CASC4P1	2.718292798	-3.471781489	9.971716406	1.26E-19	2.97E-18	33.81780062
AL596220.1	2.718041556	-0.108282178	3.270776129	0.001241211	0.004019957	-2.086286272
RN7SL809P	2.717931441	-1.413153894	6.140172533	3.70E-09	2.66E-08	10.10984788
RBPMS-AS1	2.716903398	-1.01387183	12.77910127	1.81E-28	1.22E-26	53.97487656
ORAOV1P1	2.715427726	-1.377736811	7.378152695	3.08E-12	3.17E-11	17.05025407
IL36RN	2.714767703	-3.982797406	6.13514096	3.80E-09	2.73E-08	10.08341765
AC133644.2	2.71455138	0.895674527	14.0142338	1.75E-32	2.00E-30	63.13895309
RBMS3-AS2	2.714489337	-2.127764326	8.362000082	6.49E-15	9.00E-14	23.10944769
FAM25G	2.710814222	-1.753985541	3.549809335	0.000469428	0.001643305	-1.181750374
RP13-212L9.1	2.710408525	-2.624861557	9.268256184	1.60E-17	2.96E-16	29.03412328
IGHJ4	2.710088421	13.24000068	14.38134548	1.11E-33	1.46E-31	65.87573026
MIR222HG	2.708534587	1.990975979	14.45507252	6.35E-34	8.70E-32	66.42569994
SNORA75	2.708387261	2.794815312	6.706558709	1.59E-10	1.35E-09	13.18052961
CTC-510F12.4	2.708176673	-3.199892209	6.032556303	6.58E-09	4.59E-08	9.547932763
AL591610.1	2.706974555	0.933981848	4.427172852	1.49E-05	6.68E-05	2.083033707
RP11-493L12.5	2.70679883	-2.754846598	6.194789237	2.75E-09	2.01E-08	10.39773129
RP11-269G24.6	2.705480853	-3.142697464	5.765004815	2.68E-08	1.74E-07	8.182251718
RNU6ATAC40P	2.705466305	-2.245890072	3.00943912	0.002916009	0.008760153	-2.872257948
C10orf55	2.705398961	-1.922119504	13.98207752	2.22E-32	2.50E-30	62.89940637
IGKV2-28	2.705012072	10.91268851	13.21585539	6.96E-30	5.65E-28	57.20471608
RP11-1079K10.2	2.704859843	-2.831256621	4.269722212	2.89E-05	0.00012358	1.451721042
AL049539.1	2.703666114	1.554222543	3.662598137	0.000311387	0.001126097	-0.797342517
UTS2R	2.70033355	-1.711204709	11.5010144	2.25E-24	9.07E-23	44.63589682
AC092597.3	2.700127373	-3.019260328	6.251548446	2.02E-09	1.51E-08	10.69881431
ADAM33	2.698860231	2.362498471	16.1789464	1.49E-39	5.03E-37	79.27838099
AC012314.8	2.698801541	-1.657626995	16.0756384	3.23E-39	1.01E-36	78.51000414
HSPA6	2.698778673	1.125045254	14.93536206	1.71E-35	3.09E-33	70.00971996
FOXP3	2.69872596	1.07382952	14.87916367	2.61E-35	4.53E-33	69.59031176
IGKV1OR9-1	2.698489718	3.102262478	9.344560934	9.52E-18	1.81E-16	29.54584775
RP11-240M16.1	2.697765978	-3.700298181	5.93641788	1.10E-08	7.46E-08	9.052008529
CTD-2369P2.4	2.697132403	-3.43312421	4.069952366	6.51E-05	0.000263599	0.67878714
STEAP4	2.697114094	1.422611948	10.41288738	5.66E-21	1.56E-19	36.88644405
RNU6-199P	2.69678269	-4.185726835	3.210861595	0.001517053	0.004832836	-2.271760312
RP11-67L14.1	2.695898422	-3.087558068	7.746842708	3.21E-13	3.69E-12	19.27024473
RP3-324O17.7	2.695553688	-3.993452253	5.407271669	1.63E-07	9.59E-07	6.428729219
AC005071.3	2.695480424	2.06510027	5.022761394	1.04E-06	5.48E-06	4.641066045
RP11-702H23.6	2.695092673	-2.140922484	3.322795572	0.001040308	0.003437774	-1.92272713
XX-C00717C00720L.1	2.694660035	-2.253269004	10.66199829	9.62E-22	2.88E-20	38.63954081
LOXL2	2.693840823	3.795563338	13.30063019	3.69E-30	3.10E-28	57.83322709
COL18A1	2.693216915	4.602978275	15.30149346	1.09E-36	2.46E-34	72.74169744
AC015909.1	2.692624768	0.347423624	3.800395729	0.000186063	0.000699771	-0.313266167
IGLC3	2.692032451	12.11780369	11.59129549	1.16E-24	4.84E-23	45.2884779
RNU4-62P	2.691801618	-0.847843854	3.03976172	0.00264837	0.008018686	-2.784142527
RP11-563N6.6	2.69165545	-3.371734704	4.322653122	2.32E-05	0.000100646	1.661797428
WISP1-OT1	2.691246961	-2.243780021	4.531680448	9.51E-06	4.40E-05	2.512644784
AL138963.1	2.690520263	-3.201367246	3.188777616	0.001632336	0.005162155	-2.339335993
LYPD5	2.690149138	1.60038244	11.68376472	5.92E-25	2.54E-23	45.95817464
RP11-88L20.1	2.690066274	-3.725392985	6.053013467	5.90E-09	4.14E-08	9.654201065
AC109333.10	2.68909104	-0.364379895	13.19152434	8.34E-30	6.74E-28	57.02441538
MIR27A	2.688046737	0.415079333	3.61725776	0.000367691	0.001311161	-0.953157833
SNORA28	2.686846752	-0.954053679	3.009111644	0.002919031	0.008768329	-2.873205128
RNU7-40P	2.686545505	-3.500667998	3.203906828	0.001552518	0.004931902	-2.29308739
GBP5	2.686426574	3.819766665	13.82267204	7.37E-32	7.66E-30	61.71245295
HIST1H2AJ	2.685078002	-2.733209585	5.022935379	1.04E-06	5.47E-06	4.641851392
LYST-AS1	2.684653368	-1.746231774	9.218611065	2.24E-17	4.08E-16	28.70218624
RP11-145M4.2	2.683611365	-3.74576387	4.870337635	2.10E-06	1.06E-05	3.96143178
RP11-685G9.2	2.683063708	-3.006064778	8.929516467	1.56E-16	2.59E-15	26.78545337
TGM2	2.680575971	5.412458375	12.14935653	1.93E-26	1.01E-24	49.34846324
AL050321.1	2.680182824	1.57399418	4.136152963	4.99E-05	0.000205806	0.931410648
RP1-59D14.5	2.680105703	0.641795148	14.15199643	6.20E-33	7.53E-31	64.16556349
RP11-82L18.2	2.679473734	-1.750026634	9.386239526	7.17E-18	1.38E-16	29.82613256
AC092839.4	2.679401249	-3.216885501	5.302739091	2.72E-07	1.55E-06	5.932561799
RP11-1250I15.1	2.678852853	-2.213798249	4.281204708	2.75E-05	0.00011834	1.497107271
RN7SL663P	2.678759838	-1.598834062	5.894354596	1.37E-08	9.19E-08	8.83684919
INSC	2.677969727	2.037957476	13.63493007	3.01E-31	2.91E-29	60.31580522
ADAMTS6	2.677694939	-1.292244421	13.06047089	2.22E-29	1.68E-27	56.05397352
AC005606.15	2.675551482	-3.898168146	3.356676707	0.000926215	0.003086011	-1.814941325
HNRNPA1P21	2.674706456	-1.121676929	12.35518232	4.22E-27	2.39E-25	50.85593557
PLEKHG2	2.673425689	3.675474149	17.98163609	2.17E-45	1.95E-42	92.59504679
KLK10	2.673346471	0.744669841	4.746819009	3.68E-06	1.80E-05	3.42311733
RP11-235E17.6	2.672930065	0.36742036	14.48258714	5.16E-34	7.19E-32	66.63096736
IGHV3-42	2.672908039	1.626308507	7.521203176	1.29E-12	1.39E-11	17.90397401
RNU2-51P	2.672694725	-2.709444663	3.759043418	0.000217493	0.000808726	-0.460190592
MIR4324	2.671439005	-2.795251651	3.206199898	0.001540741	0.00489843	-2.286060259
RN7SL625P	2.670590801	-1.835800985	5.135270254	6.10E-07	3.31E-06	5.153420764
IGKV1-39	2.670478258	5.560589329	10.37310277	7.50E-21	2.04E-19	36.60776852
LRP8	2.670213962	1.700883508	13.59601669	4.04E-31	3.81E-29	60.02652171
AC104590.1	2.668956322	-3.137256433	3.04474212	0.002606636	0.007907052	-2.769592041
CLDN1	2.668134261	1.109133844	10.10962829	4.80E-20	1.20E-18	34.77183782
AP000889.3	2.666813671	-2.127269261	2.837016432	0.004969964	0.014188398	-3.357756644
LINCR-0001	2.666541747	-1.294715771	9.933080287	1.65E-19	3.84E-18	33.55142071
RN7SL461P	2.665651193	-3.105106553	4.553028831	8.67E-06	4.03E-05	2.601430764
MMP19	2.665494957	2.836179273	14.04114358	1.43E-32	1.65E-30	63.33944146
SHFM1P1	2.664622604	-3.911692308	3.98524268	9.11E-05	0.000360563	0.360666056
RP3-342P20.2	2.664565114	-0.63301598	11.87969805	1.41E-25	6.51E-24	47.38132619
RNU6-925P	2.664542795	-2.95965069	2.956973822	0.003438461	0.010159153	-3.022792547
CTD-2240J17.2	2.66332204	-0.045829241	13.80490486	8.42E-32	8.61E-30	61.58021543
RP11-713N11.6	2.663127063	-0.108653441	10.01135004	9.56E-20	2.29E-18	34.09146857
IGHV7-56	2.662761498	2.244191836	7.715557106	3.90E-13	4.44E-12	19.07940214
SNORA3	2.661809631	-3.446011049	2.971682661	0.003283945	0.009749384	-2.980836322
LINC00202-1	2.661012686	-2.797533954	12.61132805	6.31E-28	3.95E-26	52.73839981
IGLL1	2.660461941	-1.522705069	8.144969526	2.62E-14	3.42E-13	21.73667835
LAX1	2.66023876	2.72376934	14.65882858	1.37E-34	2.13E-32	67.94599248
UNC5CL	2.66003469	2.222272407	13.86626044	5.31E-32	5.65E-30	62.03692495
GTSF1L	2.659485781	-3.582250563	7.045917713	2.23E-11	2.10E-10	15.10655583
TRBJ2-7	2.658666996	3.584439576	6.599146537	2.93E-10	2.42E-09	12.58401164
RN7SKP97	2.658665329	-2.297427025	5.434821418	1.42E-07	8.43E-07	6.560736242
SNHG25	2.657413392	3.359091586	10.58692312	1.64E-21	4.80E-20	38.10975502
FERP1	2.656412379	-0.909391327	6.18789811	2.86E-09	2.08E-08	10.36130878
AL049791.1	2.655859624	-2.827756473	3.035187662	0.002687239	0.008124035	-2.797486547
RP11-25K21.1	2.655503747	-2.732842673	7.4832463	1.63E-12	1.73E-11	17.67648948
AC007952.6	2.65524073	-1.870720285	11.74343401	3.82E-25	1.68E-23	46.39099762
CTB-111H14.1	2.654727673	-2.044644733	6.754963889	1.21E-10	1.04E-09	13.45144386
PSG3	2.654527317	-0.768054531	10.89210511	1.85E-22	5.98E-21	40.27074988
IGHV1OR15-2	2.653697735	3.774275654	9.684737684	9.24E-19	1.97E-17	31.84893174
RN7SL784P	2.653083336	-2.329091732	5.112596549	6.80E-07	3.67E-06	5.04944377
MCF2	2.65301657	-3.629351048	10.08415006	5.74E-20	1.41E-18	34.59521618
INSL4	2.652197835	-3.404578471	8.923119776	1.63E-16	2.69E-15	26.7433645
RP5-1031D4.2	2.652086451	-2.203591109	6.918320033	4.71E-11	4.26E-10	14.37514171
AC008536.1	2.652043108	-2.742831866	2.849580767	0.004784487	0.013707707	-3.323276498
RN7SL704P	2.651569983	-3.540457713	4.67731015	5.02E-06	2.42E-05	3.12515364
RP11-290L1.3	2.651255294	-3.125385454	3.502465183	0.000556039	0.001923132	-1.339909941
IGHJ2	2.649629991	9.284201974	12.61416595	6.17E-28	3.87E-26	52.75929308
IGLV3-1	2.649586017	10.33027866	11.93401107	9.44E-26	4.48E-24	47.77677304
RP11-162J8.3	2.649492752	-0.141248066	3.320191947	0.001049596	0.003465142	-1.930969057
LINC01054	2.649463509	-3.674271159	6.256038218	1.97E-09	1.47E-08	10.72271303
C4B	2.649009886	4.873755826	13.01015372	3.23E-29	2.40E-27	55.68170936
AC092309.1	2.648879697	1.059241424	3.909308244	0.000122572	0.000474681	0.080437905
SFTA2	2.647955088	-2.952520054	6.55336013	3.80E-10	3.09E-09	12.3317053
RP11-81H14.1	2.646955552	-0.790379064	12.0319122	4.59E-26	2.28E-24	48.49056787
CTD-2373N4.3	2.646921608	-0.329283462	11.83533127	1.95E-25	8.89E-24	47.05859538
RP11-155O18.6	2.646728042	-0.550010026	11.30077398	9.66E-24	3.63E-22	43.1931953
RP4-806M20.4	2.646691694	-2.828893262	9.150116676	3.55E-17	6.33E-16	28.245534
IGHV1-69	2.646642663	7.602297786	5.874167104	1.52E-08	1.01E-07	8.733984481
RP11-402J7.2	2.64637946	-2.230216043	7.915368155	1.12E-13	1.36E-12	20.30582718
IL21R-AS1	2.645824062	-2.457488541	12.13892892	2.09E-26	1.09E-24	49.27222376
AC137695.1	2.645117714	2.853763865	6.32894201	1.32E-09	1.01E-08	11.11245303
MIR770	2.644983638	-2.758884299	2.920973692	0.003845155	0.011227553	-3.124668295
IGLC6	2.644830927	3.197761226	11.21951715	1.74E-23	6.33E-22	42.60968976
RP13-452N2.1	2.642722874	-2.869399842	10.80543398	3.45E-22	1.08E-20	39.65506529
AC130469.1	2.642349563	-2.565855639	11.11348148	3.75E-23	1.32E-21	41.85001129
AC135724.1	2.641875215	-0.790335757	3.247941283	0.001340325	0.004312794	-2.157342849
SNORA68	2.641434874	-2.089262166	3.039092236	0.002654026	0.008033319	-2.786096787
RP11-803D5.1	2.641304158	-3.24005156	14.62153057	1.81E-34	2.76E-32	67.66766829
AC006160.5	2.640923062	-2.738763383	8.124513277	2.98E-14	3.87E-13	21.60828771
IGKV1OR2-6	2.640921726	2.602874974	7.94692347	9.19E-14	1.12E-12	20.50113112
RNA5SP312	2.640840532	-0.267557352	3.330882097	0.001011945	0.003349721	-1.897091459
RNA5SP315	2.640840532	-0.267557352	3.330882097	0.001011945	0.003349721	-1.897091459
FOXS1	2.640248359	-0.379252261	14.2242645	3.60E-33	4.48E-31	64.70431209
RAP2CP1	2.640054393	-4.237434929	7.456375457	1.91E-12	2.02E-11	17.51586294
SLC4A11	2.639686164	0.117593804	12.13351548	2.17E-26	1.13E-24	49.23264961
IGHV1OR21-1	2.639654722	0.779856909	6.331581348	1.30E-09	9.93E-09	11.12662186
RP11-274B21.5	2.639585336	-3.031181924	2.984193373	0.003157559	0.009412367	-2.944998766
AC124074.1	2.63919006	-2.888796379	3.06952289	0.002407839	0.007362016	-2.69686805
RN7SL216P	2.638087033	-0.917616245	6.973822009	3.41E-11	3.13E-10	14.69223525
RP11-486G15.2	2.637927171	-2.023474121	16.87189857	8.30E-42	4.15E-39	84.42006075
RP5-902P8.10	2.63764268	0.201508843	10.09548423	5.30E-20	1.31E-18	34.67376704
CD38	2.63613276	3.571024698	16.66382342	3.93E-41	1.76E-38	82.87864559
AC012181.1	2.635682935	-2.485008591	2.971344367	0.003287426	0.009756342	-2.981803448
RNU2-45P	2.63539396	-3.944907589	3.812031666	0.000178025	0.000671268	-0.271669065
HSPD1P6	2.635380228	-1.503349172	9.674173536	9.94E-19	2.11E-17	31.77689412
TRPC4	2.635068114	-1.003614978	12.78863784	1.69E-28	1.14E-26	54.0452368
PIF1	2.634118262	2.26141815	19.48942744	3.43E-50	7.44E-47	103.5442669
RP11-351M8.1	2.633768203	-2.273293073	7.514922365	1.34E-12	1.44E-11	17.86628421
ICAM5	2.633107417	-1.440631061	14.8978305	2.27E-35	3.97E-33	69.7296227
RP11-675P14.2	2.632650768	-3.301435879	5.157345101	5.49E-07	3.00E-06	5.255000092
KRT72	2.632600331	-3.512772045	8.681442327	8.08E-16	1.24E-14	25.16384666
HSPA7	2.631945127	1.038233175	12.88404039	8.29E-29	5.83E-27	54.74954056
IGLV1-62	2.631853343	-0.979893804	8.164695413	2.31E-14	3.03E-13	21.86065049
SH3BP5-AS1	2.631712909	2.27724678	17.02590826	2.63E-42	1.45E-39	85.5593972
AC005387.3	2.631604246	-0.797513785	9.519985855	2.87E-18	5.80E-17	30.72918067
BCL2A1	2.630538962	3.536689194	12.14659905	1.97E-26	1.03E-24	49.32830118
KLHL17	2.630099099	2.644494823	21.36098725	5.14E-56	5.02E-52	116.8164811
IGKV1-37	2.62921891	2.876305772	7.57653136	9.19E-13	1.00E-11	18.23679404
KISS1R	2.626757647	-3.094744733	9.44376219	4.84E-18	9.53E-17	30.21385264
TM4SF19	2.626511662	-1.698156922	7.799058545	2.32E-13	2.70E-12	19.58975071
ACKR4	2.626317009	0.337772232	10.97900757	9.90E-23	3.32E-21	40.88957638
TNFRSF4	2.624996205	2.532774557	16.66491365	3.90E-41	1.76E-38	82.88672795
RP11-529J17.3	2.62448966	-4.020107803	5.4399837	1.39E-07	8.23E-07	6.585528994
RP11-327F22.2	2.623585874	-0.105245543	14.65740964	1.38E-34	2.14E-32	67.93540392
IGHV3-43	2.622882584	7.595934273	9.5583361	2.21E-18	4.52E-17	30.98911772
IGLV6-57	2.622764786	7.824231457	11.1559807	2.76E-23	9.80E-22	42.15424725
RP11-365N19.2	2.622638626	-0.78850396	12.52666892	1.18E-27	7.18E-26	52.11548149
DCSTAMP	2.622345748	-1.738706002	7.357080772	3.49E-12	3.57E-11	16.9253362
RP11-167P11.2	2.621570112	-2.460442545	7.897708118	1.25E-13	1.51E-12	20.19671507
NRADDP	2.621546332	-1.946534757	11.87480734	1.46E-25	6.74E-24	47.34573718
RP11-21C4.1	2.621224454	-3.368020123	10.7588673	4.81E-22	1.48E-20	39.32490207
IGLC2	2.621183572	13.42523832	14.3597167	1.30E-33	1.69E-31	65.7144068
RP4-733B9.1	2.62096512	-3.639055237	4.948271338	1.47E-06	7.59E-06	4.306826297
FAM217A	2.6205551	-0.757383951	6.486520763	5.52E-10	4.40E-09	11.96552796
AC096579.13	2.620195719	0.442720054	12.49759883	1.47E-27	8.80E-26	51.90174986
RN7SL72P	2.620018966	-3.787319441	4.463552547	1.28E-05	5.79E-05	2.231633288
LLNLR-268E12.1	2.619954165	-1.575101508	11.17095092	2.48E-23	8.87E-22	42.26149161
COL4A3	2.61908823	-0.349565484	12.20362277	1.29E-26	6.87E-25	49.74543177
IGHV3-16	2.61899917	-0.892104602	6.900718631	5.21E-11	4.69E-10	14.27492352
CD55	2.617725711	6.539175366	10.95492007	1.18E-22	3.92E-21	40.71790319
CTHRC1	2.61697933	2.059223178	13.18547956	8.73E-30	7.01E-28	56.97962786
RP11-514P8.7	2.616957507	-1.958869606	5.266839209	3.24E-07	1.83E-06	5.763894991
AC019206.1	2.616557826	-0.427272708	4.499601764	1.09E-05	5.01E-05	2.379885559
RNU6-125P	2.615823811	-3.831247065	2.935014155	0.003681574	0.01080327	-3.085073
RP11-542K23.9	2.615311832	-2.69921705	4.137548396	4.96E-05	0.000204734	0.936773337
AC024937.1	2.615140704	-0.855050522	2.843618688	0.0048717	0.01393983	-3.339655826
RP1-59D14.10	2.615115413	-3.655562613	4.034010207	7.52E-05	0.000300899	0.543102505
AC110602.1	2.614841521	0.37806092	3.322082909	0.001042843	0.003444789	-1.924983688
RP11-761I4.5	2.614751869	-2.976179953	7.460549051	1.87E-12	1.97E-11	17.54078878
VWF	2.61437403	3.686678906	13.65692062	2.56E-31	2.50E-29	60.47931581
RGS16	2.613960764	1.244137687	12.21926371	1.15E-26	6.14E-25	49.85991344
IGHV3-15	2.613843018	9.68654142	11.37938312	5.46E-24	2.10E-22	43.75876837
SLC6A1	2.613402564	-2.16198987	12.42515529	2.51E-27	1.46E-25	51.36950281
RP1-276N6.2	2.613058686	-4.262041635	4.856962445	2.23E-06	1.13E-05	3.902599183
RP4-575N6.5	2.613044762	-2.123005977	9.217491593	2.25E-17	4.11E-16	28.6947104
RP11-243J16.7	2.611724232	-2.445627531	5.726073818	3.27E-08	2.10E-07	7.98733818
RP11-307F22.2	2.611543648	-3.917725197	5.247182746	3.57E-07	2.00E-06	5.671922125
MIR6797	2.611424863	-2.858145022	3.135603112	0.001944016	0.006058771	-2.500297809
RN7SL744P	2.610819981	-3.031226115	4.3714762	1.89E-05	8.32E-05	1.857509504
GOLGA8B	2.609747877	3.678718099	14.94575305	1.58E-35	2.87E-33	70.08726712
EGR3	2.609606416	1.61357408	9.977001037	1.22E-19	2.87E-18	33.85426677
IGLC7	2.609444699	5.555325399	7.359474645	3.44E-12	3.53E-11	16.93951653
RP11-254F19.2	2.609415292	-3.678825	4.250370908	3.13E-05	0.000133173	1.375466545
IGKC	2.608578649	14.80976432	15.0170309	9.23E-36	1.78E-33	70.61919823
RN7SL494P	2.608507738	-3.520287821	4.609642952	6.77E-06	3.20E-05	2.838558327
CCNO	2.607275798	-0.040839206	10.02511111	8.68E-20	2.09E-18	34.18658433
AC093304.1	2.605576667	-3.084918667	2.881367038	0.00434307	0.012560478	-3.235413588
SNORA19	2.603744655	-3.488769213	2.971139179	0.003289539	0.009761111	-2.98239
IGKV1-5	2.603417342	10.50854571	13.02954844	2.80E-29	2.09E-27	55.82517575
RP11-535C21.3	2.602340358	-3.204899314	5.519275949	9.35E-08	5.65E-07	6.968601217
AL121748.1	2.602176337	-1.113537024	2.812771118	0.005346492	0.015153184	-3.423891803
RP11-960L18.1	2.601696034	0.577270902	12.72809829	2.65E-28	1.73E-26	53.59871606
COL6A5	2.601438472	-1.558381326	8.329644505	8.00E-15	1.10E-13	22.90357954
AP000442.4	2.601420743	-0.764733518	9.160117178	3.32E-17	5.94E-16	28.31211145
RP11-622O11.4	2.601285938	-3.168324137	3.599562329	0.000392162	0.001391553	-1.013501141
IP6K3	2.601227972	-1.3659481	15.32908827	8.82E-37	2.03E-34	72.94754385
AP000547.1	2.599860139	-3.507626986	3.132369314	0.001964641	0.006115885	-2.510006772
IGHJ1	2.599758667	8.583047177	12.4491273	2.10E-27	1.23E-25	51.545566
RNU6-387P	2.598573141	-1.96886108	2.793557039	0.005663105	0.015945517	-3.475927339
MIR5195	2.598559804	3.076068868	4.418859815	1.54E-05	6.91E-05	2.049220685
RP11-61F12.1	2.597419907	-3.165638662	11.52452613	1.90E-24	7.70E-23	44.80572404
RP11-631N16.4	2.59709837	1.951159748	19.12543029	4.86E-49	8.36E-46	100.9201501
FARP1-AS1	2.596760412	-2.375774742	4.791498596	3.01E-06	1.49E-05	3.616540399
AC145676.2	2.596071727	-3.440092374	8.77882643	4.25E-16	6.70E-15	25.79778385
AC005255.3	2.595546001	-4.278004525	3.515877418	0.000530091	0.001838621	-1.295297479
RNU6-50P	2.595326494	-3.563989731	2.926544313	0.003779474	0.011057837	-3.108979717
ACA59	2.595197807	1.312926479	4.044044471	7.22E-05	0.000290141	0.580878124
LILRA6	2.594619277	0.895291281	10.1082725	4.85E-20	1.21E-18	34.76243495
CTD-2006K23.1	2.594445015	-2.18188815	9.38891404	7.04E-18	1.36E-16	29.84413692
IGLV1-51	2.594245646	10.12578607	12.69845785	3.30E-28	2.14E-26	53.38021742
RP11-932O9.10	2.594147727	-0.79512464	11.9028261	1.19E-25	5.54E-24	47.54967018
TREML2	2.593764043	-0.143092772	9.731388779	6.70E-19	1.45E-17	32.16743023
TFPI2	2.59354066	1.95734448	9.383677815	7.29E-18	1.41E-16	29.80888965
TNFRSF8	2.593279509	-0.928890001	12.26043876	8.50E-27	4.61E-25	50.16142492
AL136001.1	2.59323519	-2.940119787	2.850482183	0.004771426	0.013673633	-3.320797303
AC099805.1	2.592868691	-4.280444905	3.110722653	0.002107991	0.006519823	-2.574760995
TRDJ3	2.591900756	-3.184894403	2.97564722	0.003243401	0.009643692	-2.9694947
LINC00677	2.591404578	-2.949650732	5.653580083	4.74E-08	2.99E-07	7.627013312
MRVI1-AS1	2.591127128	-2.60370951	8.811831103	3.41E-16	5.44E-15	26.01341486
ACAN	2.591078865	-1.84497442	8.468910358	3.25E-15	4.67E-14	23.79263034
RP11-494O16.3	2.58943595	-2.130509925	3.254757348	0.001309996	0.004224033	-2.136180285
RN7SL376P	2.589214073	-0.954196137	6.316490234	1.42E-09	1.07E-08	11.0456633
RP11-148O21.2	2.588981547	0.316932404	7.07355127	1.90E-11	1.80E-10	15.26608
RP5-1028K7.2	2.588431766	0.911501893	8.182505857	2.06E-14	2.71E-13	21.97272357
RP11-313P22.1	2.588141523	-2.354856959	5.885447757	1.43E-08	9.60E-08	8.791432855
RP11-812E19.14	2.588088694	0.30489362	4.468973623	1.25E-05	5.66E-05	2.253863792
NNMT	2.588002432	5.344567389	12.03359406	4.53E-26	2.25E-24	48.50284116
ALDH1A2	2.587204529	2.883387415	9.689458964	8.95E-19	1.91E-17	31.88113681
U6	2.58638089	-0.38625699	3.45131302	0.000666335	0.002275445	-1.50865055
SLC7A5	2.586196528	3.01184235	14.39269801	1.01E-33	1.35E-31	65.96040915
IGLV1-36	2.586109517	5.86363106	8.656133902	9.54E-16	1.45E-14	24.99966861
RP4-742C19.12	2.585496745	-2.358629271	6.453710363	6.63E-10	5.23E-09	11.78671506
RP11-536C12.1	2.585417755	-3.309719851	12.35919255	4.09E-27	2.33E-25	50.88535432
AC021231.1	2.583576162	0.508476644	3.67545865	0.000296961	0.001078057	-0.752833034
AC006272.2	2.581953228	-3.238069071	6.752358915	1.23E-10	1.06E-09	13.43683151
RNA5SP82	2.581319314	1.525271942	4.502536445	1.08E-05	4.95E-05	2.391998225
AC009977.1	2.581267468	-1.718110544	2.923026421	0.003820831	0.011166001	-3.1188904
RN7SL45P	2.58083257	-3.189920689	4.295661018	2.59E-05	0.000111835	1.554394954
MIR3677	2.580803544	0.337954	3.774824495	0.000204948	0.000765094	-0.404287465
AC016735.2	2.580377673	-3.007130039	5.531287636	8.80E-08	5.34E-07	7.026999409
LINC00528	2.579685004	-0.408385551	17.83585142	6.38E-45	5.12E-42	91.5260769
FAM138A	2.579638755	-3.041904427	4.617124517	6.55E-06	3.10E-05	2.870076086
ANKRD20A10P	2.578821009	-3.930943346	6.976935498	3.34E-11	3.08E-10	14.7100715
TNFAIP2	2.578225897	5.635980049	20.30929679	9.21E-53	2.99E-49	109.4054627
NLRP7	2.577930593	-1.124442241	13.07742979	1.96E-29	1.50E-27	56.17948386
CU463998.2	2.577790014	1.567783828	3.750562068	0.000224531	0.000832887	-0.4901498
RP11-561O23.8	2.577580887	-3.008383432	4.791066398	3.01E-06	1.49E-05	3.614662297
AC112219.1	2.576600183	-2.390913015	2.696721873	0.00753312	0.020684446	-3.733102943
MIR3197	2.576050401	-3.960462138	3.213448592	0.001504054	0.004793773	-2.263816415
RP11-864I4.3	2.575075196	-2.624488051	4.044036574	7.22E-05	0.000290141	0.580848364
RP11-304L19.4	2.573330846	0.316874254	7.882055697	1.38E-13	1.65E-12	20.10012172
RP11-114H24.6	2.573282668	-1.114877458	6.193471674	2.77E-09	2.03E-08	10.39076519
RNU6-277P	2.573225921	-4.298349377	3.145769384	0.001880473	0.005878262	-2.469715456
CYCSP52	2.573218924	-1.897216992	4.840112296	2.41E-06	1.21E-05	3.828667914
AL590085.1	2.57289298	-2.286048861	2.984897401	0.003150582	0.009393481	-2.942977911
IGHV3-21	2.572378409	10.12594354	11.3141748	8.76E-24	3.32E-22	43.28953661
MIR491	2.571302078	-4.300102968	3.044862733	0.002605633	0.007904419	-2.769239391
MIR6894	2.571084456	-3.564553802	2.977069845	0.003228964	0.009606137	-2.965421516
AC126917.1	2.56996372	-1.756832123	2.97734516	0.003226177	0.009601262	-2.964633041
ANGPT2	2.569199029	0.969436804	12.30010314	6.34E-27	3.52E-25	50.45205875
RP11-50B3.4	2.568219572	-0.796133134	6.262806503	1.90E-09	1.42E-08	10.75876284
RN7SL234P	2.567958275	-3.774864349	4.458151447	1.31E-05	5.91E-05	2.209507146
TRAV10	2.567686686	-1.025022668	6.129439006	3.92E-09	2.81E-08	10.05348463
AL133228.1	2.56711463	-1.067837419	3.139880197	0.001917045	0.005982039	-2.487442453
NAMPTP1	2.566915903	1.244554423	4.380590045	1.82E-05	8.02E-05	1.894248487
SPINK4	2.565812286	8.634802459	7.567969625	9.69E-13	1.06E-11	18.18519745
BFSP2-AS1	2.565558499	-2.925172692	9.647908252	1.19E-18	2.51E-17	31.59792879
RP5-837J1.6	2.56503593	-1.077644621	8.156389804	2.43E-14	3.18E-13	21.80843211
STMN1P1	2.5632562	-2.924458076	6.078649983	5.15E-09	3.63E-08	9.78773891
IGKV3-11	2.562768839	11.22467137	13.6058621	3.75E-31	3.57E-29	60.09970591
WI2-87327B8.2	2.562603209	-2.626144786	6.180019755	2.98E-09	2.17E-08	10.3197035
KCNJ10	2.561201447	-0.55437738	9.540648362	2.49E-18	5.07E-17	30.86917613
FAM179A	2.560289985	-0.355392842	15.24905966	1.61E-36	3.57E-34	72.35053208
RP11-6L6.2	2.560230801	-3.679069869	5.191544183	4.66E-07	2.57E-06	5.413046839
RP11-326C3.7	2.560188131	1.021162604	12.43653049	2.31E-27	1.35E-25	51.45304077
NPPA	2.558673822	-2.310089591	10.44471222	4.52E-21	1.26E-19	37.10962923
AP001062.8	2.558545719	-2.437724176	4.383595768	1.79E-05	7.93E-05	1.906379034
RP13-314C10.5	2.557673444	-1.932039204	9.997137101	1.06E-19	2.51E-18	33.99328151
IGKV2D-23	2.557506165	-2.478586661	3.95341987	0.00010324	0.00040423	0.242656702
RP11-294C11.5	2.557467191	4.328236636	8.194829268	1.90E-14	2.52E-13	22.05034615
RP1-45C12.1	2.556928376	-1.972690844	7.336566949	3.95E-12	4.03E-11	16.80393618
F11	2.556873678	-1.070844367	7.040911322	2.30E-11	2.16E-10	15.0776972
RP11-121P12.1	2.556514625	-4.178885708	5.646372449	4.92E-08	3.09E-07	7.591376094
CORO6	2.556263573	-0.870251562	14.47085103	5.64E-34	7.80E-32	66.54341108
ADAMTS2	2.553841807	2.011897578	13.55911316	5.32E-31	4.97E-29	59.75224836
AC018766.6	2.553785798	-1.547670896	8.159852881	2.38E-14	3.12E-13	21.83020141
LL0XNC01-36H8.1	2.553625656	-1.820702369	8.759441693	4.83E-16	7.58E-15	25.67131999
CYP21A1P	2.553065179	-2.735627543	8.695515011	7.36E-16	1.14E-14	25.25524004
MIR4722	2.552329707	-4.317396368	3.282147757	0.001194435	0.003894676	-2.050731757
COL24A1	2.552257949	-1.794230228	12.85755439	1.01E-28	6.99E-27	54.55393208
RP11-656D10.7	2.551742009	-3.55124818	8.651304726	9.85E-16	1.50E-14	24.96836834
RP11-5A19.5	2.551701506	-0.009877272	12.40936221	2.82E-27	1.63E-25	51.25354333
IGHV4-59	2.551318255	10.16208395	11.29592114	1.00E-23	3.75E-22	43.15831483
LINC00342	2.550718761	2.533359367	14.98848501	1.14E-35	2.15E-33	70.40616898
IGLV3-12	2.550330796	3.004303279	9.294072961	1.34E-17	2.51E-16	29.20705203
RP11-3D4.4	2.550120427	-3.687171696	7.113303072	1.50E-11	1.44E-10	15.49625402
AC114550.1	2.550082512	-3.304335657	3.110362235	0.002110458	0.006525727	-2.575835672
RP3-416H24.1	2.550052786	-4.188197054	7.997702597	6.67E-14	8.30E-13	20.81632565
FCGR1A	2.549463621	2.564994775	11.47291055	2.76E-24	1.10E-22	44.43301599
MIR6832	2.54930885	-1.536417918	3.019852697	0.002821413	0.00849647	-2.842088577
RP11-95I16.4	2.546257975	-1.146523506	7.252855781	6.54E-12	6.52E-11	16.31069505
CTC-453G23.5	2.546016523	-3.081742625	8.345852993	7.21E-15	9.94E-14	23.00665666
SNORD72	2.545900613	-3.316628171	3.060985546	0.002474693	0.007549859	-2.72198376
AC012671.1	2.545771586	-3.284084332	3.059695966	0.002484939	0.00757401	-2.725771938
IGKV2OR22-3	2.545733912	-1.872455503	4.869601998	2.11E-06	1.07E-05	3.958192583
AC018755.18	2.544606516	-1.585590357	6.030335895	6.66E-09	4.64E-08	9.53641404
AC124944.5	2.544496511	-3.482104928	5.49721671	1.04E-07	6.28E-07	6.861605537
RN7SL15P	2.544291046	-3.126679253	4.71921806	4.16E-06	2.03E-05	3.304369388
SPTBN5	2.54350227	-0.863102023	14.02200415	1.65E-32	1.90E-30	63.19684289
RP4-583P15.10	2.54288224	-2.640831509	4.119056502	5.35E-05	0.000219348	0.865834507
RP11-286H15.1	2.542790531	0.1995351	14.21996251	3.72E-33	4.61E-31	64.67223781
IFNG-AS1	2.542616596	0.493358011	12.86062302	9.87E-29	6.86E-27	54.57659203
SIRPD	2.542573539	-2.229346684	6.916017021	4.77E-11	4.32E-10	14.36201951
DNM3OS	2.542307037	0.538674986	19.22004197	2.44E-49	4.46E-46	101.6034648
CTA-384D8.35	2.541001652	0.952563157	14.35763557	1.32E-33	1.71E-31	65.69888461
RP11-697K23.3	2.540770314	-2.449373235	8.622316687	1.19E-15	1.79E-14	24.78066556
MRPS18AP1	2.540650096	-1.255431657	7.688422544	4.61E-13	5.21E-12	18.91424311
RP11-321C24.4	2.5398557	-3.19654851	2.840924547	0.004911582	0.014041001	-3.34704684
MIR25	2.538330232	4.016798791	12.13882066	2.09E-26	1.09E-24	49.27143231
RP11-388C12.5	2.537842693	-1.028598109	6.502284554	5.06E-10	4.05E-09	12.05165908
IGKV2OR2-1	2.537785468	-0.60489358	4.1927409	3.97E-05	0.000166129	1.150121555
ZBTB40-IT1	2.537322432	-1.331063244	4.884062383	1.97E-06	1.00E-05	4.021937827
RP11-1029J19.4	2.537003965	-0.720167268	7.467971268	1.78E-12	1.88E-11	17.58513699
AKR1D1	2.53633841	-2.996871743	8.645511088	1.02E-15	1.55E-14	24.93082839
SNORA41	2.536335696	-0.354309696	3.102354958	0.002165947	0.006683534	-2.599681925
RP11-830F9.5	2.536208713	-1.467557009	11.26215612	1.28E-23	4.73E-22	42.91573671
IGHV4-31	2.535124491	7.902669812	8.533544828	2.13E-15	3.12E-14	24.20782143
AC159540.2	2.535083101	0.809750592	8.952602918	1.34E-16	2.23E-15	26.9374758
RN7SKP26	2.534329376	-3.719363537	4.412177917	1.59E-05	7.09E-05	2.022080944
TH2LCRR	2.534286528	-1.3444506	8.960813745	1.27E-16	2.11E-15	26.99158803
MIR765	2.534154311	-2.229581829	2.661248119	0.008347046	0.022676749	-3.825187738
POLR2KP1	2.533889222	-2.897653003	3.222814264	0.001457853	0.00465768	-2.235008468
RP11-730B22.1	2.533732941	-3.232326122	3.195724427	0.001595226	0.005052987	-2.318125041
RP11-206M11.7	2.533558279	-2.278911672	6.404973665	8.70E-10	6.76E-09	11.52225522
IGF2BP3	2.533321881	-0.093664598	9.687730663	9.06E-19	1.93E-17	31.86934688
LINC01485	2.532886545	-0.503893876	9.430820187	5.29E-18	1.04E-16	30.1265308
RNU4-47P	2.532516836	0.468120935	3.189791919	0.001626868	0.005145975	-2.336241613
MIR5587	2.532381816	1.519685841	3.718392246	0.000253233	0.000930508	-0.603242482
RP11-356N1.2	2.532344848	-2.803922763	8.206676968	1.76E-14	2.34E-13	22.12503148
SNORD12C	2.532195143	-3.310833209	2.975315246	0.003246778	0.009651282	-2.97044493
AL136992.1	2.531695989	-0.97054421	2.816764395	0.005282745	0.014989933	-3.413035504
AC020606.1	2.531597276	-1.888897346	2.928126222	0.00376101	0.011012075	-3.104519528
RP11-54O7.1	2.531366734	-3.785289663	11.45783025	3.08E-24	1.22E-22	44.32420418
PFN1P8	2.530760776	-1.993205674	6.252390324	2.01E-09	1.50E-08	10.70329465
CLDN10	2.53027154	-2.011237932	7.136626507	1.31E-11	1.26E-10	15.63168174
AC004656.1	2.529742087	-2.644827131	2.627128231	0.009203765	0.024760555	-3.912677882
SIGLEC5	2.52953311	-0.032599446	9.490054084	3.53E-18	7.04E-17	30.52661012
RP11-263K19.4	2.529374743	0.353323155	12.58528879	7.65E-28	4.74E-26	52.54672908
AC010884.2	2.528564735	1.544393022	4.647295022	5.73E-06	2.74E-05	2.997603954
SNORA11	2.528315643	3.671908012	9.593226505	1.74E-18	3.60E-17	31.22598351
RP3-324O17.8	2.528050976	-3.400726392	4.899453487	1.84E-06	9.38E-06	4.08995348
IGKV2D-18	2.527762871	0.189426517	7.365044103	3.33E-12	3.42E-11	16.97251859
MYEOV	2.527403484	2.556267532	11.2494859	1.40E-23	5.17E-22	42.82476118
AC010297.1	2.526426681	-3.021062254	2.763429326	0.006193948	0.017302018	-3.556849153
CTD-3128G10.7	2.526248343	-1.267894436	9.434640112	5.15E-18	1.01E-16	30.15229912
IRF4	2.525598139	3.675805392	13.48777904	9.09E-31	8.21E-29	59.22227947
RP1-101K10.6	2.524931714	-2.368484468	4.866574937	2.14E-06	1.08E-05	3.944867815
IGLV3-17	2.52479355	-0.072543435	4.673490358	5.10E-06	2.46E-05	3.108883882
PLA2G4B	2.524608248	-0.136623063	10.95859535	1.15E-22	3.82E-21	40.74408987
Z85986.1	2.523923453	-2.902004961	2.940854899	0.00361542	0.0106278	-3.068549834
SNORA48	2.523649517	0.313465852	3.539128011	0.000487782	0.001702975	-1.21759868
SCART1	2.523537386	-0.516948749	14.34125184	1.49E-33	1.93E-31	65.57668888
RP1-278C19.8	2.52338313	-2.553526213	9.345906382	9.43E-18	1.80E-16	29.55488728
RP11-325K4.3	2.523324821	1.344516165	14.35874501	1.31E-33	1.70E-31	65.70715943
TNFAIP6	2.522832745	1.023702473	8.573792556	1.64E-15	2.43E-14	24.46716953
RP11-33I11.2	2.522540947	-3.802818214	4.445515369	1.38E-05	6.21E-05	2.157829795
ITIH4-AS1	2.522284151	-4.344783026	5.330679669	2.38E-07	1.37E-06	6.06444917
ZC3H12A	2.521851811	5.377742914	14.9690244	1.33E-35	2.46E-33	70.26093836
IGHV1-14	2.521711087	2.852339046	7.430476539	2.24E-12	2.34E-11	17.36137524
RP11-122K13.7	2.521555007	-1.753929472	3.529281821	0.000505297	0.001759191	-1.250558586
RP11-710F7.2	2.520653736	-2.336962296	6.12564955	4.00E-09	2.86E-08	10.03360244
CTD-2245E15.3	2.520651243	-2.767114351	8.088537643	3.75E-14	4.81E-13	21.38291816
RP4-665N4.8	2.52013718	-2.333691049	5.73287702	3.16E-08	2.03E-07	8.021328618
RP11-558A11.1	2.519009673	-1.665161627	7.652010902	5.78E-13	6.46E-12	18.69314964
RP11-814H16.2	2.518528465	-3.608294543	6.033154387	6.56E-09	4.57E-08	9.551035944
RTP5	2.518403282	-3.572378457	7.924117198	1.06E-13	1.29E-12	20.35993362
GPR4	2.517965451	0.486097742	11.7638656	3.29E-25	1.46E-23	46.53932119
RP11-324E6.6	2.517773144	-3.87966404	5.713680322	3.49E-08	2.23E-07	7.925494508
RP11-474D14.2	2.516861655	-1.335516856	9.214301993	2.30E-17	4.20E-16	28.6734125
IGKV1-9	2.515634884	8.975424842	9.611253295	1.53E-18	3.20E-17	31.34850522
RERG-IT1	2.515086921	-3.927030855	4.582988542	7.60E-06	3.57E-05	2.726614297
MIR548AA2	2.514891706	-3.98042224	3.005728792	0.002950412	0.008854332	-2.882983992
CLDN18	2.514557079	-1.787116883	11.97983296	6.74E-26	3.27E-24	48.11070351
RP11-430K21.2	2.514394799	-2.166689805	6.91802026	4.71E-11	4.27E-10	14.37343349
CLCA3P	2.514068059	-2.408088162	10.07709977	6.03E-20	1.48E-18	34.54637104
RP11-364C11.3	2.513746425	-1.67014172	9.105206015	4.81E-17	8.43E-16	27.94695351
RP4-791M13.4	2.512070622	-2.390244938	7.509148373	1.39E-12	1.49E-11	17.83165228
TPTE2	2.512052498	-2.053877928	12.76274293	2.04E-28	1.36E-26	53.85420435
FFAR2	2.511639692	2.168993455	11.36609948	6.01E-24	2.30E-22	43.66312263
SMCO2	2.510558765	-2.096328072	8.537360668	2.08E-15	3.05E-14	24.2323834
DBH-AS1	2.510524077	-0.781258193	10.59015299	1.61E-21	4.70E-20	38.13252203
AC073342.12	2.510486403	-1.998362655	5.927712288	1.15E-08	7.79E-08	9.007386768
SPP1	2.509973427	2.588439025	8.236158695	1.46E-14	1.96E-13	22.31112858
IGLV1-47	2.509752294	9.486841273	12.72242255	2.76E-28	1.80E-26	53.55687041
MMP25	2.509596183	2.647576271	12.09921307	2.79E-26	1.42E-24	48.98197068
NOTCH3	2.509534858	2.517369465	11.41847804	4.10E-24	1.60E-22	44.04043247
CH17-224D4.1	2.509327606	7.152471029	5.241369483	3.67E-07	2.05E-06	5.644773211
HIST1H2AH	2.509108929	-3.992282836	5.022606994	1.04E-06	5.48E-06	4.640369122
RP11-73M7.6	2.508361683	-1.039932099	10.86873092	2.19E-22	7.01E-21	40.10455815
RNU6-1076P	2.508309026	-3.29847769	4.389368336	1.75E-05	7.76E-05	1.929695704
RNU6-1100P	2.508309026	-3.29847769	4.389368336	1.75E-05	7.76E-05	1.929695704
RNU6-1118P	2.508309026	-3.29847769	4.389368336	1.75E-05	7.76E-05	1.929695704
RNU6-1217P	2.508309026	-3.29847769	4.389368336	1.75E-05	7.76E-05	1.929695704
RNU6-355P	2.508309026	-3.29847769	4.389368336	1.75E-05	7.76E-05	1.929695704
RNU6-447P	2.508309026	-3.29847769	4.389368336	1.75E-05	7.76E-05	1.929695704
RNU6-785P	2.508309026	-3.29847769	4.389368336	1.75E-05	7.76E-05	1.929695704
RNU6-791P	2.508309026	-3.29847769	4.389368336	1.75E-05	7.76E-05	1.929695704
RNU6-860P	2.508309026	-3.29847769	4.389368336	1.75E-05	7.76E-05	1.929695704
IGLV3-25	2.507789297	9.68197472	11.27005043	1.21E-23	4.48E-22	42.97243412
RP5-943J3.1	2.506920744	-3.52565454	5.698236192	3.78E-08	2.40E-07	7.848567914
ELOVL3	2.50640469	-2.817681399	9.333567546	1.03E-17	1.95E-16	29.4720089
RP5-837J1.4	2.506222313	-4.023511912	6.092461773	4.78E-09	3.39E-08	9.859850562
DEFA3	2.506084573	-4.148897205	4.255477715	3.06E-05	0.00013058	1.395561502
AC090154.1	2.505449268	0.251635763	4.053331896	6.96E-05	0.000280238	0.615914367
MIR7107	2.505234188	-4.02433759	3.197116697	0.001587883	0.005031634	-2.313868905
RP11-578F21.6	2.505191138	-1.639161041	7.171779934	1.06E-11	1.03E-10	15.83632611
CTD-2024D23.1	2.504571192	-1.776781969	4.364126097	1.95E-05	8.56E-05	1.82792734
AL079339.1	2.504515692	-1.444483728	3.040134896	0.002645221	0.008011226	-2.783053036
AC008277.1	2.503713326	-3.966585926	4.290021252	2.65E-05	0.000114342	1.532026125
GRAPL	2.503584786	0.580364274	8.380333598	5.77E-15	8.04E-14	23.22628312
AC004076.7	2.503344704	-0.798149312	5.823123655	1.98E-08	1.31E-07	8.47504958
GRPEL2-AS1	2.502936901	-3.245877602	5.221682663	4.03E-07	2.25E-06	5.553007169
RP11-58K22.4	2.500375633	-2.861218737	7.227074504	7.63E-12	7.54E-11	16.15949132
IGHD2-2	2.500162993	-2.988315609	2.42081406	0.016279882	0.041177449	-4.418998052
TRBV5-5	2.499967641	-1.72397591	5.615817843	5.75E-08	3.57E-07	7.440682033
IGLV1-41	2.498880224	3.302992046	6.344276622	1.22E-09	9.30E-09	11.19483163
RNU6-63P	2.498531787	-4.014509406	3.022213122	0.002800367	0.008438736	-2.835236792
IGLJ3	2.497690925	8.232483112	12.87568449	8.82E-29	6.17E-27	54.68782296
RP11-831H9.3	2.497555269	-4.367323511	3.242414553	0.001365394	0.004385988	-2.174472639
RNU1-22P	2.497434801	-2.169136924	3.002918019	0.002976721	0.008923759	-2.89110142
IGLV3-27	2.497418016	6.013683375	7.716846573	3.87E-13	4.41E-12	19.08725908
COX4I2	2.497298652	0.829337711	13.90657563	3.92E-32	4.27E-30	62.33709506
CASP1P1	2.496599763	-4.368194459	3.880782392	0.000136851	0.000525497	-0.023619547
SELP	2.496019534	2.410918883	12.52883255	1.16E-27	7.07E-26	52.13139251
MIR106B	2.495963813	0.969432255	4.596025114	7.18E-06	3.38E-05	2.781298604
RP3-525N10.2	2.495781993	-2.468759652	9.04935524	7.00E-17	1.20E-15	27.57657988
TECRP1	2.495729444	-2.070071994	2.43662922	0.015602919	0.039645084	-4.381572011
POU2AF1	2.495718071	4.91968189	15.42292418	4.35E-37	1.07E-34	73.64743174
RP11-61I13.3	2.495686205	-1.686247678	8.859415536	2.49E-16	4.03E-15	26.32498747
CD80	2.494595138	0.533011391	13.08215069	1.89E-29	1.45E-27	56.21442629
IGKV1OR22-1	2.494562638	2.468951329	8.652003803	9.80E-16	1.49E-14	24.97289887
CCL17	2.494109006	0.444151154	6.985483108	3.18E-11	2.94E-10	14.75906449
AC005104.3	2.494053356	0.440967412	11.7868507	2.78E-25	1.24E-23	46.7062536
RDH10-AS1	2.493941103	-2.326728452	8.269519189	1.18E-14	1.59E-13	22.52213851
LINC01272	2.493779307	1.363388202	10.27266336	1.53E-20	4.00E-19	35.90589495
C1orf61	2.492786053	-1.59277204	11.93079456	9.66E-26	4.58E-24	47.75334299
IGHV3-30	2.492761438	10.54541218	9.782267093	4.71E-19	1.04E-17	32.51549144
IGHV3-49	2.492721278	7.899657787	10.02542541	8.66E-20	2.08E-18	34.18875732
RP11-855A2.5	2.492637445	-3.145838437	5.739511853	3.05E-08	1.97E-07	8.054506738
PRSS33	2.49263094	-2.371317928	7.682461627	4.79E-13	5.40E-12	18.87800626
TNFRSF18	2.492615063	2.556965653	17.86519786	5.14E-45	4.17E-42	91.74139182
FAM32B	2.491119418	-3.755586384	4.777255981	3.21E-06	1.58E-05	3.554722132
CTB-109A12.1	2.491010805	-2.684927626	6.941750259	4.11E-11	3.75E-10	14.50880388
NOD2	2.490595775	0.720636685	16.78817676	1.55E-41	7.38E-39	83.80013431
RN7SL122P	2.490058075	-1.30378846	6.754807864	1.21E-10	1.04E-09	13.45056855
AC068491.2	2.489840278	-3.692698053	6.063068223	5.59E-09	3.93E-08	9.706526953
PTPRVP	2.489749256	-2.428810072	11.14372338	3.01E-23	1.06E-21	42.06646789
TMEM255B	2.488657668	1.760772589	15.88339769	1.37E-38	3.94E-36	77.07914358
IGHV7-27	2.488552775	0.356552558	6.60238346	2.88E-10	2.38E-09	12.60189357
RP4-541C22.5	2.487566375	-3.981139429	6.285499122	1.68E-09	1.26E-08	10.87982946
AC027347.1	2.487245359	-1.210017347	2.763073678	0.006200475	0.017319425	-3.557799518
CTD-2184D3.7	2.485982806	-3.959035908	6.617352744	2.65E-10	2.19E-09	12.68466603
L1TD1	2.485791227	1.757460099	9.804890056	4.03E-19	8.97E-18	32.67048912
IGLV5-37	2.485345964	3.992073582	4.952778057	1.44E-06	7.44E-06	4.326934436
RPS6P25	2.485145936	-1.732456104	11.93046901	9.68E-26	4.59E-24	47.75097162
AC012353.1	2.485011114	-4.011921079	2.893581713	0.00418357	0.012138783	-3.201409354
CTD-3035K23.6	2.48377491	-3.048031625	6.451727588	6.71E-10	5.28E-09	11.77592906
AL390718.1	2.482951974	-2.716455919	2.614096482	0.009551295	0.025588464	-3.94581379
SYT12	2.48276722	-1.539100418	7.24514059	6.84E-12	6.81E-11	16.26541152
GBP1	2.482604703	5.33290592	12.67063152	4.06E-28	2.61E-26	53.1751651
RP11-6L6.4	2.482443391	-2.4914865	5.826818412	1.94E-08	1.28E-07	8.493736684
IGKV1-12	2.481739005	10.72878074	14.53543578	3.47E-34	4.97E-32	67.02526234
RP11-717F1.1	2.480950105	-1.05357887	7.224935444	7.72E-12	7.63E-11	16.14696102
ZEB2-AS1	2.480625463	-1.001382107	12.08099736	3.20E-26	1.61E-24	48.84891101
RP11-443B7.3	2.480530252	-3.226566656	8.247676349	1.36E-14	1.82E-13	22.38392807
MPO	2.478897438	-3.770989963	7.942736124	9.43E-14	1.15E-12	20.47518954
RP11-467H10.2	2.478562935	-2.556655134	7.181202082	1.00E-11	9.79E-11	15.89128375
MTND4P23	2.478393948	-2.473709457	10.33705157	9.68E-21	2.60E-19	36.35556513
UBE2Q1-AS1	2.478015325	-1.314238607	7.994409885	6.81E-14	8.46E-13	20.79585341
RP11-430B1.1	2.478008108	-2.383192421	5.5528349	7.90E-08	4.82E-07	7.131998816
RP1-206D15.5	2.477956313	2.054522051	4.253661511	3.09E-05	0.00013147	1.388412506
PPFIA4	2.477945808	-1.270670618	10.61948036	1.30E-21	3.84E-20	38.33935256
RP11-106M3.3	2.477219675	-1.214757602	18.66154899	1.45E-47	1.93E-44	97.55768244
AC024610.1	2.475965738	-3.643188047	2.949107358	0.003523806	0.01038405	-3.04515223
DZIP1L	2.47590222	0.117741653	15.68210727	6.20E-38	1.65E-35	75.57967419
AC027601.1	2.475179963	-0.811522861	15.27715162	1.30E-36	2.93E-34	72.5601077
RP11-1029J19.5	2.474941641	-1.151021244	6.824230655	8.12E-11	7.13E-10	13.84134958
AC113133.1	2.474225834	-4.00982656	2.853387056	0.004729556	0.013566265	-3.312802982
AC025674.1	2.473749932	2.434531119	7.775298877	2.69E-13	3.12E-12	19.44421386
RN7SKP36	2.472408868	-1.112866157	5.853230429	1.69E-08	1.13E-07	8.627575505
AC005785.2	2.472394198	0.767436135	9.976627435	1.22E-19	2.87E-18	33.85168852
KRT16P2	2.472278736	-4.253633662	4.980835406	1.26E-06	6.58E-06	4.452451017
IGHVII-26-2	2.471916521	-1.995275138	3.924429291	0.000115587	0.000449269	0.135866414
AL157882.1	2.47184933	-2.59104295	2.837078703	0.004969029	0.01418642	-3.357586103
GRIK1-AS1	2.471506783	-3.513038344	7.016270687	2.66E-11	2.47E-10	14.93585028
RP11-261P9.4	2.471443024	-0.030279559	9.801417845	4.12E-19	9.17E-18	32.64669056
RP11-702B10.2	2.470849198	-3.834581204	5.178142393	4.97E-07	2.74E-06	5.351014342
RP11-66D17.5	2.470268256	-2.80210881	5.807436906	2.15E-08	1.41E-07	8.395807421
PPP4R4	2.470006336	-2.299116291	7.373096729	3.17E-12	3.26E-11	17.02026164
LINC00299	2.469587148	-1.464953631	12.01949673	5.03E-26	2.48E-24	48.39997807
TRBV21-1	2.469075738	-1.446012319	5.606189448	6.03E-08	3.74E-07	7.393322656
RN7SL440P	2.466810656	-0.689920784	8.800579216	3.68E-16	5.83E-15	25.93985832
IGFBP5	2.466606358	5.35524014	10.57684461	1.77E-21	5.14E-20	38.03872725
JSRP1	2.46636929	1.965549769	12.96849486	4.41E-29	3.21E-27	55.37364819
AC091042.1	2.465550761	2.373049449	4.191183272	3.99E-05	0.00016713	1.144067347
LL22NC03-30E12.11	2.464735545	-4.074628832	3.768336745	0.00021002	0.000782382	-0.427294736
CCL4	2.464007901	3.674171872	10.38588037	6.85E-21	1.87E-19	36.69723022
AC009060.1	2.463392051	-3.984862276	2.71126518	0.007220667	0.019906835	-3.695020343
RP4-584D14.6	2.463071883	-2.46544538	6.416224416	8.17E-10	6.37E-09	11.58318267
NOTUM	2.462943465	-2.820901279	8.512837952	2.44E-15	3.56E-14	24.07463184
U52111.14	2.462585421	-1.40105588	6.740877972	1.31E-10	1.12E-09	13.37247466
VTRNA1-3	2.461553059	-2.99789103	2.881074329	0.004346959	0.012570484	-3.236226817
AC022395.1	2.460669194	-4.00096224	2.812848134	0.005345256	0.015150415	-3.423682561
RP11-63M22.2	2.460579694	-1.040851136	3.885079849	0.000134604	0.000517578	-0.007985728
MNDA	2.460147716	3.183288164	12.19756741	1.35E-26	7.16E-25	49.70111821
IGKV1D-27	2.458575314	2.35201021	8.483725305	2.95E-15	4.25E-14	23.88765427
CTD-2517M22.9	2.458464868	-2.554784161	6.554805011	3.77E-10	3.07E-09	12.33964917
TNF	2.458264671	1.242449341	12.09843909	2.81E-26	1.43E-24	48.97631614
CSE1L-AS1	2.457770107	-1.877836052	5.409354789	1.62E-07	9.50E-07	6.438692666
RP11-479O9.3	2.457702438	-1.454103884	4.066166381	6.61E-05	0.00026732	0.664445806
TMSB4XP8	2.457114251	1.143302424	2.987319279	0.003126686	0.009328413	-2.936022744
RP11-566K11.7	2.457100444	-1.297566598	8.360325755	6.57E-15	9.10E-14	23.09878423
AC055873.1	2.457060503	-2.687326392	2.772190168	0.006035113	0.01689728	-3.533402341
RP4-800G7.2	2.457051517	1.303971467	14.99688261	1.07E-35	2.05E-33	70.46883814
AC009060.3	2.4566166	-0.173939589	4.792951869	2.99E-06	1.48E-05	3.622856571
RP11-321F8.4	2.456159392	-1.507233803	7.324569507	4.25E-12	4.31E-11	16.73303183
FADS2	2.455686157	4.042032984	9.187726174	2.76E-17	4.97E-16	28.49608658
AC011499.1	2.455146911	0.334128619	3.121838006	0.002033218	0.006310232	-2.541561726
AP006621.6	2.45506583	1.342394686	8.259592138	1.26E-14	1.69E-13	22.45930106
IGKV1-17	2.454567542	8.907277867	9.307557948	1.22E-17	2.30E-16	29.29746305
RP11-598D12.1	2.454515223	-3.593108731	3.477292052	0.000607984	0.00209021	-1.423229405
RP11-275I14.4	2.454468382	-0.488415166	10.76333736	4.66E-22	1.44E-20	39.35657588
EBF3	2.454195345	-1.473922518	10.49746455	3.11E-21	8.80E-20	37.48008886
LAMA5	2.453605697	4.04208574	16.65798026	4.11E-41	1.82E-38	82.83532631
COL1A1	2.453367069	6.204930872	11.91297242	1.10E-25	5.17E-24	47.62354584
RNA5SP78	2.453287091	-0.366527387	2.810345137	0.00538556	0.015257496	-3.430480177
TMEM132A	2.452496034	3.018091539	14.17642487	5.16E-33	6.29E-31	64.34765963
LINC01260	2.450789432	-2.099505532	10.80363637	3.49E-22	1.09E-20	39.64231179
RP11-265N6.1	2.450669581	0.040187757	3.103823574	0.00215567	0.006654277	-2.595312501
SNAI1	2.4506022	0.572915312	12.50963609	1.34E-27	8.07E-26	51.9902408
OSMR	2.450408335	2.992761827	12.68629544	3.61E-28	2.33E-26	53.29058376
ADCYAP1	2.450378877	-0.828779669	6.666835731	2.00E-10	1.68E-09	12.95917604
ATP6V1G1P7	2.450248566	-2.009235137	5.687499875	3.99E-08	2.53E-07	7.795182304
AF038458.5	2.450225654	-3.47815109	7.021362009	2.58E-11	2.40E-10	14.96513312
S100A3	2.449654706	0.246037828	11.41577236	4.19E-24	1.63E-22	44.02093095
RP11-114M1.2	2.449261438	-3.253258736	6.188197036	2.85E-09	2.08E-08	10.36288814
LINC01510	2.449234829	-4.042268967	4.881816698	1.99E-06	1.01E-05	4.012028235
RN7SL478P	2.448495239	1.031581612	7.591166783	8.40E-13	9.20E-12	18.32507299
RP11-734K23.9	2.447917318	1.620801525	18.80937083	4.90E-48	7.35E-45	98.63132894
DCLRE1CP1	2.447606885	-1.693628013	7.481264045	1.65E-12	1.75E-11	17.66462827
RP11-160E2.19	2.447221111	-0.781514144	6.699607608	1.66E-10	1.41E-09	13.14173188
CTD-2240J17.4	2.44694792	-1.711942724	8.215857582	1.66E-14	2.21E-13	22.18294386
RP4-728D4.2	2.4468586	-0.155635556	11.57229623	1.34E-24	5.53E-23	45.15103937
KYNU	2.446342904	2.784965589	12.09053631	2.98E-26	1.51E-24	48.91858468
RP11-86K22.2	2.446192608	-1.758318474	5.399242626	1.70E-07	9.95E-07	6.390354358
HDC	2.445901485	1.890857823	11.16043366	2.67E-23	9.52E-22	42.18614335
OSMR-AS1	2.445892206	-2.443504824	9.422988351	5.58E-18	1.09E-16	30.07371308
RP4-622L5.7	2.445332678	-1.046825273	12.59033554	7.37E-28	4.58E-26	52.58387228
ICAM1	2.445316714	4.273126399	12.83384549	1.20E-28	8.26E-27	54.3788834
RNU6-1206P	2.444765403	-4.415441708	3.010887679	0.002902679	0.008722791	-2.868067055
RP11-326I11.5	2.444574311	0.239370154	14.21699953	3.80E-33	4.71E-31	64.65014699
CH17-212P11.4	2.444488339	7.192419342	10.80271398	3.51E-22	1.10E-20	39.63576793
CROCC2	2.444209635	-2.472723511	10.13862566	3.92E-20	9.86E-19	34.97305582
SPCS2P4	2.443460714	1.68556971	5.057197788	8.83E-07	4.70E-06	4.796929369
RP11-20B24.5	2.442149559	-1.851205545	5.803869038	2.19E-08	1.43E-07	8.37780622
AC007773.1	2.441810587	-3.532955982	2.940813821	0.003615882	0.010628622	-3.068666148
ZNF80	2.44157365	-2.907070518	8.018442151	5.85E-14	7.33E-13	20.94537984
RP11-875O11.3	2.441466049	-1.78825522	7.536855797	1.17E-12	1.27E-11	17.99798358
ANXA1	2.441379063	6.611876407	10.54155225	2.27E-21	6.52E-20	37.79018316
RP11-182J1.14	2.441237902	-2.790828817	7.641399511	6.17E-13	6.88E-12	18.62883201
RP11-295P22.2	2.440378714	3.142442999	10.01736262	9.16E-20	2.20E-18	34.13302113
RP11-577B7.1	2.43944623	-3.007007918	4.207680485	3.73E-05	0.000156879	1.20828647
RP11-798G7.5	2.438769029	-0.58874116	8.00796898	6.25E-14	7.79E-13	20.88018625
RP11-680G10.1	2.438501301	-2.063660519	4.44516885	1.38E-05	6.22E-05	2.156414378
EML2-AS1	2.436572248	-0.335785005	8.178095688	2.12E-14	2.79E-13	21.9449601
AC007386.3	2.436263928	-3.833768552	6.025789073	6.82E-09	4.75E-08	9.5128362
RN7SL174P	2.435846988	-1.690055453	5.632464575	5.28E-08	3.31E-07	7.52270685
RP11-488C13.6	2.435615583	-1.973221459	9.343522757	9.59E-18	1.82E-16	29.53887305
KLHDC7B	2.435254011	-0.380707346	15.67781831	6.40E-38	1.70E-35	75.54771224
TIMP1	2.435015738	7.755251791	13.98896785	2.11E-32	2.38E-30	62.95073279
ABCA7	2.434999396	3.233943773	16.44508935	2.02E-40	7.94E-38	81.25586074
RP11-739N10.1	2.433680783	-2.164133122	7.773573694	2.72E-13	3.15E-12	19.43365638
SNORD30	2.433346402	-3.296976833	2.872965146	0.004455983	0.012856535	-3.258725947
RP5-1101C3.1	2.433327004	-1.741866308	7.161657599	1.13E-11	1.09E-10	15.77733471
RP11-108O10.8	2.433073686	-4.113585929	4.301928529	2.53E-05	0.000109074	1.5792828
RP11-426C22.4	2.432600663	-2.442221466	11.41740356	4.14E-24	1.61E-22	44.03268792
RP11-245J9.6	2.43253855	-1.345382334	6.667615124	1.99E-10	1.67E-09	12.96351072
BHLHA15	2.432092257	2.934725266	14.36365647	1.26E-33	1.65E-31	65.74379193
RP11-51J9.4	2.431926302	-3.962966614	5.702683848	3.69E-08	2.35E-07	7.870705591
IGKV1D-8	2.431767321	4.375199393	11.42147577	4.02E-24	1.57E-22	44.06204044
PARP15	2.43157702	2.458130507	10.84185139	2.65E-22	8.41E-21	39.91357857
AC004470.1	2.430902934	-3.710448858	2.918577041	0.003873733	0.01130423	-3.131409477
RP11-333O1.1	2.430314936	-4.115642351	6.687754194	1.77E-10	1.50E-09	13.07563353
TECTB	2.429802489	-3.557746299	6.351522043	1.17E-09	8.95E-09	11.2338027
OR7E12P	2.429579764	-3.411427433	7.039393089	2.32E-11	2.17E-10	15.06894814
RN7SL648P	2.42917212	-3.680418338	4.055545622	6.90E-05	0.000278006	0.624275749
PRSS1	2.428792883	-0.280646905	6.981512048	3.26E-11	3.00E-10	14.73629847
AL353602.1	2.428247927	0.56225315	3.491620731	0.000577884	0.001993404	-1.375869596
AC005387.2	2.427995922	-1.366981933	9.768083504	5.19E-19	1.14E-17	32.41838765
RN7SL19P	2.427860539	-3.196757181	3.925055695	0.000115306	0.000448266	0.138166617
ARAP1-AS2	2.427584432	-2.553861754	9.32245802	1.11E-17	2.09E-16	29.39742867
RBM5-AS1	2.426638327	-0.379821045	8.831866115	2.99E-16	4.79E-15	26.14450134
RP11-426C22.8	2.425614739	-1.21873261	10.92450191	1.47E-22	4.79E-21	40.50127226
DPP9-AS1	2.425365645	-2.379173228	15.30943727	1.02E-36	2.35E-34	72.80095628
RP11-563J2.2	2.425005663	-2.867106333	12.95876815	4.75E-29	3.44E-27	55.30174003
MEFV	2.423656102	0.341611037	11.58540745	1.22E-24	5.05E-23	45.24587852
RP5-1009E24.8	2.423643716	-1.747743175	8.670300119	8.69E-16	1.33E-14	25.09153687
UBE2D3P3	2.423469652	-3.864837665	4.965629208	1.35E-06	7.04E-06	4.384354477
TRPM2-AS	2.423157167	-2.089597619	9.011522792	9.02E-17	1.53E-15	27.32629355
IGHV1OR15-9	2.423061003	3.922964414	9.763542642	5.36E-19	1.18E-17	32.38731188
CHI3L2	2.423027864	2.956143253	8.837141857	2.89E-16	4.63E-15	26.17904371
BX649553.4	2.4222365	-4.435976902	3.324667272	0.001033678	0.003417602	-1.916798542
CTC-506B8.1	2.4205839	-3.186299292	6.253849421	2.00E-09	1.49E-08	10.71106072
RP11-144A16.8	2.419905401	-0.413603361	6.842685921	7.30E-11	6.44E-10	13.94567512
AC144522.1	2.419228554	-2.659786896	2.792288769	0.005684591	0.016001396	-3.479350366
CTD-3252C9.4	2.419070805	3.112379316	11.31376821	8.79E-24	3.33E-22	43.28661309
AC109335.1	2.418576696	-3.400754748	2.855289112	0.004702322	0.013496085	-3.307564347
SNORA74	2.418238118	-3.371919332	3.089440856	0.002258284	0.006945025	-2.638022206
RP11-677M14.6	2.418188643	-1.785163358	6.379530547	1.00E-09	7.73E-09	11.38474249
RNU4-2	2.418038608	1.691261999	3.199811811	0.001573757	0.004992082	-2.305625195
TRAJ42	2.41747689	-3.748960847	2.957555281	0.003432229	0.010144836	-3.021137621
CPHL1P	2.416949498	-2.936200014	6.732066871	1.38E-10	1.18E-09	13.32313286
CTC-251I16.1	2.416710112	0.933333915	13.39710505	1.79E-30	1.56E-28	58.54902623
IGKV1D-13	2.416444741	4.25337249	4.332533093	2.22E-05	9.69E-05	1.701252426
XBP1P1	2.416378964	-1.589765241	10.64419275	1.09E-21	3.24E-20	38.51378136
SNORA53	2.415926612	-1.704512436	4.491102647	1.13E-05	5.18E-05	2.344843287
AC138744.2	2.415828632	-3.735900507	4.038992193	7.37E-05	0.000295449	0.561847868
RP11-184A2.2	2.414650279	-0.830890605	6.342513394	1.23E-09	9.38E-09	11.18535239
bP-21264C1.1	2.414621566	-2.841696877	6.283197445	1.70E-09	1.28E-08	10.86753589
TAF9P3	2.414145984	-0.852428369	2.825334646	0.00514826	0.014645252	-3.389687613
ITIH4	2.414001152	1.078589056	16.4347321	2.18E-40	8.52E-38	81.17896339
RP11-221J22.2	2.413653023	-2.16879541	7.373209752	3.17E-12	3.26E-11	17.02093197
SNORA70G	2.413404359	-4.444027437	3.105149995	0.002146427	0.006628891	-2.591364508
MIR3687-1	2.412822456	5.373173713	6.954210804	3.82E-11	3.50E-10	14.58000614
MIR3687-2	2.412822456	5.373173713	6.954210804	3.82E-11	3.50E-10	14.58000614
SPHK1	2.412481363	1.747036345	13.41163711	1.61E-30	1.40E-28	58.65689531
RP5-998N21.4	2.411925437	-4.213736235	7.291275044	5.19E-12	5.23E-11	16.53663592
RP11-19P22.8	2.411216678	0.440176112	9.097431868	5.07E-17	8.86E-16	27.89533665
KB-1507C5.4	2.411172714	-0.617181784	8.10019062	3.48E-14	4.48E-13	21.45585859
RP11-325K4.2	2.410626168	1.97546569	16.19973418	1.27E-39	4.35E-37	79.43294453
PROZ	2.409951884	-1.922101033	8.856625964	2.53E-16	4.10E-15	26.30669971
AC004383.3	2.409833016	-2.440613374	4.596532695	7.17E-06	3.37E-05	2.783430345
RN7SL338P	2.409576999	-3.66193267	4.181964804	4.14E-05	0.000173047	1.108276247
AC104634.3	2.409028941	-4.031878524	5.229991914	3.88E-07	2.16E-06	5.591706096
MIR181B1	2.408987067	-4.448053819	2.977159539	0.003228056	0.00960466	-2.965164647
AC093756.1	2.408872959	-4.448157829	3.23112883	0.001417944	0.004539866	-2.209369614
CTD-3035K23.3	2.408471284	-3.136843996	10.79087432	3.83E-22	1.19E-20	39.55178761
AC007952.5	2.408129655	-0.834670763	8.805088982	3.57E-16	5.68E-15	25.96933438
SDHDP6	2.407838136	-2.194409191	4.116424254	5.41E-05	0.000221486	0.855758832
CTC-254B4.1	2.407173849	-3.739293506	6.464277133	6.25E-10	4.95E-09	11.84423498
CTC-241F20.4	2.406447503	-0.901640451	7.823648635	1.99E-13	2.34E-12	19.74064128
IGHV3-62	2.40636301	1.987288582	8.796757232	3.77E-16	5.98E-15	25.91488335
RNU6-48P	2.405981047	-2.339304176	2.586252658	0.010333584	0.027450507	-4.016092793
CD70	2.405646588	-0.689134497	10.33287726	9.97E-21	2.67E-19	36.32638279
RNA5SP217	2.40560165	-0.282027454	3.235813663	0.001395906	0.004475402	-2.194896929
SNORD67	2.404755772	-0.876689624	2.565543824	0.01095213	0.02892691	-4.067903032
AC245036.6	2.404612524	-3.643893607	3.0101767	0.002909215	0.008741984	-2.870124254
RNU6-930P	2.404461899	-2.555815805	2.62871579	0.009162213	0.024656705	-3.908630598
AC009299.4	2.404440044	-3.106094626	5.323873504	2.46E-07	1.41E-06	6.032272665
AC006272.1	2.404332421	-2.461906409	5.979991671	8.70E-09	5.98E-08	9.276066767
RP11-867G23.12	2.404048695	-2.800182708	5.883190837	1.45E-08	9.70E-08	8.779932706
AC006987.4	2.403495261	-1.183498778	8.869393503	2.33E-16	3.79E-15	26.39042319
AC005102.1	2.403371682	-4.234740833	5.172311957	5.11E-07	2.81E-06	5.324066484
HGF	2.403070346	1.486728187	11.17997153	2.32E-23	8.32E-22	42.32613342
RP11-452J6.2	2.402612213	-3.113592279	3.681056412	0.000290881	0.001058019	-0.733416323
IGHV3-53	2.401932802	6.774036392	9.280225645	1.47E-17	2.75E-16	29.11427197
IGHV1-2	2.401840253	9.434654353	8.274130767	1.14E-14	1.55E-13	22.55134306
RP11-70D24.3	2.40094719	-2.970946498	6.376029772	1.02E-09	7.87E-09	11.36585142
LLNLR-222A1.1	2.399923594	0.52327845	8.368521139	6.23E-15	8.65E-14	23.15098963
IGLV5-48	2.398791382	1.495797458	7.796346557	2.36E-13	2.75E-12	19.57312592
TKTL1	2.398770634	-3.176956374	8.851620187	2.62E-16	4.23E-15	26.27388996
MEI1	2.398434432	4.566851476	17.0578795	2.07E-42	1.15E-39	85.79573945
MIR6514	2.398095108	-2.98382819	2.835375902	0.004994659	0.014251251	-3.362248265
TRBV12-5	2.398035531	-2.920578924	4.923111333	1.65E-06	8.47E-06	4.194837255
AP000356.2	2.39741515	-2.801553703	5.365993916	2.00E-07	1.16E-06	6.231909471
RP11-483E17.1	2.39720016	-3.185463565	7.799197347	2.32E-13	2.70E-12	19.59060167
RN7SL60P	2.39676375	-1.845691262	4.867309732	2.13E-06	1.08E-05	3.948101682
MEF2B	2.39544367	2.163337511	10.45942696	4.07E-21	1.14E-19	37.21290145
CCL2	2.395124721	5.49226894	12.2899892	6.83E-27	3.77E-25	50.37793365
IGHV3-66	2.395039168	7.05703754	7.999901262	6.58E-14	8.19E-13	20.82999832
CHRM3-AS2	2.394861102	1.872321482	11.97792629	6.83E-26	3.31E-24	48.09680297
KIAA1755	2.394759266	2.323034803	13.19803382	7.95E-30	6.43E-28	57.07264875
RP11-344P13.6	2.394016441	-2.649040877	5.402113937	1.67E-07	9.82E-07	6.404072769
RP11-227H15.5	2.393409792	-2.697104926	5.212818677	4.21E-07	2.34E-06	5.511777749
RP4-784A16.5	2.392911906	-2.558695317	6.606515465	2.81E-10	2.33E-09	12.62472883
ANGPTL2	2.392669801	3.610015437	12.12333548	2.34E-26	1.21E-24	49.15824
VASN	2.392433425	2.063264854	14.64470606	1.52E-34	2.33E-32	67.84060651
GBP1P1	2.392146805	0.301610122	11.53821411	1.71E-24	7.03E-23	44.90463367
RNU6-97P	2.391857096	-1.195004629	2.618156117	0.00944179	0.025331041	-3.93550795
U91328.21	2.391628392	-0.820191204	3.721762905	0.00025007	0.000920101	-0.591433305
RP11-861A13.3	2.391536645	-2.623297327	11.48119648	2.60E-24	1.04E-22	44.49281869
AC005154.8	2.390981269	-1.848082555	5.877994408	1.49E-08	9.96E-08	8.753466545
RNU6-908P	2.390968407	-4.111730059	2.89625149	0.004149428	0.012049278	-3.193959231
GAPDHP14	2.390000823	-3.546093578	7.367028588	3.29E-12	3.38E-11	16.98428141
CTD-2023M8.1	2.389840029	-3.07282498	3.854611059	0.000151328	0.000576735	-0.118502174
SHBG	2.389692747	-1.70970918	5.95533833	9.91E-09	6.78E-08	9.149152167
RP11-90K6.1	2.389439598	-1.870250957	6.022444492	6.95E-09	4.83E-08	9.495500834
ADPGK-AS1	2.38923153	-2.878399849	10.64326679	1.10E-21	3.26E-20	38.50724318
AC147651.4	2.388047097	0.489756873	14.9315366	1.76E-35	3.16E-33	69.98117073
RP11-350N15.3	2.387749759	-3.861196431	4.767151008	3.36E-06	1.65E-05	3.5109537
REC8	2.387427748	3.035217541	20.84376018	2.02E-54	9.83E-51	113.1873403
IGKV2OR2-8	2.386386323	-1.22407606	3.44569409	0.000679627	0.002317994	-1.527050329
[truncated: 1,623 more rows]
