# Supplementary material for: Multi-factor mediated functional modules identify novel classification of ulcerative colitis and functional gene panel
Source: Sci Rep. 2021 Mar 11;11:5669. doi: 10.1038/s41598-021-85000-3 (PMC7952401; doi:10.1038/s41598-021-85000-3)
Supplement: Supplementary file 2 — Supplementary Table 2. [file 41598_2021_85000_MOESM2_ESM.csv]

	baseMean	log2FoldChange	lfcSE	stat	pvalue	padj
SERPINB4	55.91313377	8.140160356	1.170789667	6.952709428	3.58E-12	3.02E-08
SERPINB3	110.5908805	8.127952881	1.428689198	5.689098014	1.28E-08	2.28E-05
SERPINB7	477.3249717	7.510826973	1.05765017	7.101428421	1.23E-12	3.02E-08
DEFB4A	136.5498301	6.31498202	1.106438531	5.707485636	1.15E-08	2.28E-05
DEFB4B	5.850637275	5.89774395	2.199068324	2.681928472	0.007319911	0.190643914
S100A7	8.774433467	5.777430559	1.284557306	4.497604375	6.87E-06	0.002949283
SPRR1B	5.908277603	5.486883209	1.114770016	4.921986713	8.57E-07	0.00063799
CXCL17	18.62803527	4.934973953	1.048933455	4.704754079	2.54E-06	0.001399052
ABCA12	178.9216959	4.77947099	0.695068474	6.876259206	6.14E-12	3.89E-08
MMP7	494.7405393	4.625294349	0.716900692	6.45179228	1.11E-10	5.60E-07
TNIP3	798.6335056	4.267886896	0.611808335	6.975856082	3.04E-12	3.02E-08
NPSR1	22.38859338	4.202133821	1.015035392	4.139888969	3.47E-05	0.008071597
FOSB	2048.045016	4.184044008	0.69718463	6.001342873	1.96E-09	7.08E-06
SAA1	623.0108615	3.573793045	0.804142454	4.444228788	8.82E-06	0.003291966
SPRR2A	1.44785699	3.569469775	1.10786098	3.221947374	0.001273225	NA
RP5-884M6.1	14.89280203	3.493332584	0.811617838	4.304159447	1.68E-05	0.004720865
IL36RN	2.117489125	3.361722428	0.842429671	3.990508104	6.59E-05	0.01357835
MMP10	242.7331341	3.2868176	0.707841928	4.643434458	3.43E-06	0.001735254
DUOXA2	2849.68405	3.281075138	0.741566308	4.424520238	9.67E-06	0.003496216
AC097467.2	13.73444139	3.279599938	0.733749664	4.469644214	7.83E-06	0.003148916
SLCO1B3	1.905346856	3.189772666	0.939245903	3.396099631	0.000683535	0.057883277
AC016735.2	45.03317301	3.187016823	0.919689023	3.465320062	0.000529601	0.049367888
PROZ	2.059737037	3.175650183	0.999758816	3.176416284	0.001491068	0.087924153
KRT16	4.886129981	3.073560898	1.117463175	2.750480702	0.00595079	0.174384059
IGHG3	8481.815454	3.066144105	0.633783741	4.837839641	1.31E-06	0.000874593
KLK10	90.5503992	2.995346228	0.51876451	5.773999894	7.74E-09	1.96E-05
NR4A1	2019.595882	2.99132556	0.47471242	6.301342521	2.95E-10	1.25E-06
PI3	8464.535688	2.973421557	0.517841131	5.741957097	9.36E-09	2.15E-05
SLC6A14	1793.381702	2.948442169	0.625012725	4.717411424	2.39E-06	0.001374556
SAA2	84.80487028	2.80265297	0.906767882	3.090816324	0.001996071	0.102102039
CHI3L1	1238.06375	2.772996753	0.700595149	3.958058742	7.56E-05	0.014407002
KRT6A	4.507655173	2.681985101	0.978951546	2.739650509	0.006150455	0.175371073
LINC00200	6.198294821	2.636987752	0.916387805	2.877589309	0.004007265	0.143156809
RNU6-1161P	1.201621221	2.634112101	0.919460013	2.864846828	0.00417211	NA
PLA2G3	21.11974834	2.630480987	0.739417089	3.557506348	0.000374392	0.041940608
C4BPA	365.8929843	2.630456712	0.534371365	4.922525581	8.54E-07	0.00063799
INSL4	1.211234645	2.628972264	1.057810001	2.485297228	0.012944331	NA
C14orf166B	2.223737707	2.625425825	0.772181786	3.400010041	0.000673834	0.05725326
CLDN14	8.227162535	2.616383998	0.579516809	4.514768089	6.34E-06	0.002767131
IL17A	24.01365005	2.608478922	0.632857497	4.121747682	3.76E-05	0.008655041
IGKV2D-28	75.49703596	2.584432148	0.475371568	5.436656973	5.43E-08	5.98E-05
IGLV5-52	0.854832064	2.574990617	0.987920841	2.606474638	0.00914796	NA
IGHG1	92886.24232	2.574180309	0.613865976	4.193391406	2.75E-05	0.007100314
SIK1	1311.928307	2.527119982	0.446827177	5.655698923	1.55E-08	2.32E-05
IGJCOR18	2.220418558	2.503191248	0.548246762	4.565811275	4.98E-06	0.002290614
TBX20	2.660569881	2.500358928	0.702835085	3.557532884	0.000374354	0.041940608
KRT7	100.4692452	2.474787641	0.471507528	5.24867048	1.53E-07	0.000143668
NLRP9	4.111556639	2.44292021	0.585279635	4.173936808	2.99E-05	0.00750527
PLAC4	1.327552781	2.437081279	0.819210567	2.97491436	0.002930704	NA
PIWIL1	10.19484985	2.419192804	0.871996436	2.774315013	0.005531808	0.171203155
CST1	10.00106524	2.406218624	0.675458315	3.56234955	0.000367551	0.04192063
IL8	545.5737879	2.400133549	0.549178029	4.370410724	1.24E-05	0.003974697
MUC5AC	90.38529249	2.382847271	0.584272382	4.07831577	4.54E-05	0.010255307
CXCL3	614.6074248	2.375647375	0.41827807	5.679588635	1.35E-08	2.28E-05
SEMG2	0.915568869	2.374797839	1.079901276	2.199087909	0.027871672	NA
CDH3	333.645348	2.356840424	0.497745921	4.735027095	2.19E-06	0.001320413
RP11-635N19.3	0.824266684	2.353508655	1.062514239	2.215037285	0.026757505	NA
DCSTAMP	10.32222806	2.353327848	0.701760481	3.353463059	0.000798071	0.06262923
LINC00615	0.639666301	2.349136445	1.00069032	2.347515909	0.018899066	NA
RP11-676J12.6	1.23030162	2.329275183	0.99966346	2.330059342	0.019803015	NA
LBP	11.34040925	2.302044942	0.738389262	3.117657666	0.001822944	0.097377521
CXCL1	1596.976886	2.284007034	0.491554603	4.646497094	3.38E-06	0.001735254
SLC26A4	91.49998132	2.278196484	0.449959935	5.063109643	4.12E-07	0.000336897
RP11-403B2.6	0.895866519	2.25804378	0.989659945	2.281636022	0.022510838	NA
LY6D	3.243240061	2.25246212	0.973044295	2.314860826	0.02062055	0.2924999
C2orf61	3.24311605	2.248222019	0.640749964	3.508735301	0.000450243	0.045764183
SPRR3	1.164724402	2.23701778	0.982911038	2.275910731	0.022851353	NA
IL17F	4.959086756	2.236307778	0.73743572	3.032546049	0.002425001	0.111726836
VSIG1	71.72555612	2.236086251	0.539124293	4.147626585	3.36E-05	0.008071597
RP11-359H3.1	0.766969382	2.232588241	0.980178008	2.277737536	0.02274222	NA
AQP9	80.73613121	2.228487136	0.670234205	3.324937937	0.000884382	0.065475313
RP11-223C24.1	33.24142787	2.202626257	0.461858336	4.769051643	1.85E-06	0.001143076
IL22	5.926347703	2.199664977	0.83925127	2.620984983	0.008767612	0.205429323
LYPD5	165.4408016	2.197370016	0.386089305	5.691351688	1.26E-08	2.28E-05
OSM	33.40739344	2.196726425	0.515067738	4.264927236	2.00E-05	0.005444273
FOSL1	48.07723476	2.180826285	0.508774474	4.28643023	1.82E-05	0.005051957
PPBP	5.939256985	2.173031279	0.618459863	3.513617311	0.000442049	0.045764183
DUOX2	15159.2176	2.169794916	0.613863427	3.534654159	0.000408309	0.043940184
LRRIQ4	12.85556514	2.147760083	0.664362001	3.232815966	0.001225765	0.078993077
RP11-98L5.2	0.544774712	2.139092005	0.728637276	2.935743303	0.003327496	NA
RP11-672L10.5	0.9915913	2.126780959	0.78206919	2.719428134	0.00653949	NA
IGKV2D-40	868.9411775	2.125468907	0.537204099	3.956538886	7.60E-05	0.014407002
RP11-350J20.12	6.084955317	2.112583441	0.601361851	3.512998765	0.00044308	0.045764183
MIR1302-11	1.938893904	2.098762745	1.020025433	2.05755923	0.039632464	0.364603853
AC023672.2	1.130134546	2.098380633	0.703775608	2.981604662	0.00286742	NA
RP11-221J22.2	0.702711617	2.092379623	1.007460867	2.076884266	0.037812242	NA
RP11-275I4.2	4.964431502	2.086626113	0.66084032	3.157534507	0.001591094	0.09116843
RP11-6F2.5	0.63426412	2.081062655	0.857040765	2.428195646	0.015174155	NA
RP5-1174J21.1	2.358478705	2.080290003	0.890150759	2.337008626	0.019438736	0.283845896
RP11-88H9.2	17.51140381	2.074771434	0.477421282	4.345787486	1.39E-05	0.00408585
MYO1H	4.1600819	2.055087455	0.499224825	4.116557017	3.85E-05	0.00877245
CXCL2	331.7003962	2.051492619	0.437764937	4.686288112	2.78E-06	0.001498753
AC023449.2	2.168596851	2.047468952	0.769070124	2.662265623	0.00776166	0.194386979
RP11-404O13.1	0.580481628	2.044828104	0.94672797	2.159889818	0.0307812	NA
RP11-417O11.5	1.013118651	2.039736551	0.728269149	2.800800437	0.005097603	NA
NPM1P47	3.103712744	2.038743641	0.707100169	2.88324587	0.003936001	0.14184144
C4BPB	422.1798087	2.026366627	0.470210118	4.309491754	1.64E-05	0.004720865
LILRA3	48.29629479	2.022044451	0.530135901	3.814200186	0.000136625	0.021620857
CD164L2	6.972704671	2.021777592	0.427725848	4.726807141	2.28E-06	0.001343006
TGM4	0.588735398	2.019876747	0.906950147	2.227108903	0.025939996	NA
IGHGP	625.6634327	2.002356161	0.574589926	3.484843836	0.000492424	0.047227971
C6orf223	127.3829584	2.001730681	0.482445612	4.149132321	3.34E-05	0.008071597
RP11-592B15.3	0.915396111	2.001620475	0.918677107	2.178807395	0.029345979	NA
AMY1A	0.922238936	1.9999995	0.883668666	2.263291181	0.023617746	NA
RP4-541C22.5	0.593112434	1.997473263	0.768494497	2.59920308	0.009344048	NA
SERPINE1	446.4029596	1.98422878	0.499589101	3.971721515	7.14E-05	0.014005514
IGHV1-24	1874.006051	1.983017078	0.501407173	3.954903686	7.66E-05	0.014407002
HBEGF	1118.767623	1.980077216	0.432611734	4.577030765	4.72E-06	0.002253108
MYEOV	294.9315242	1.978711456	0.437946113	4.518161934	6.24E-06	0.002767131
CTC-235G5.2	0.652149341	1.978323752	0.932656006	2.121171943	0.033907335	NA
RP11-18M17.1	0.574486192	1.977354159	0.700475261	2.822875082	0.004759511	NA
IRX2	26.07027878	1.977003414	0.837058809	2.361845299	0.018184229	0.278370417
IL19	15.56499074	1.959424086	0.535878988	3.65646747	0.000255715	0.033374742
RP11-200A1.1	1.24779307	1.957026298	0.647932112	3.020418748	0.002524254	NA
TBX18	21.42759292	1.951306194	0.551967074	3.535185858	0.000407488	0.043940184
PTCHD4	1.9238686	1.945661799	0.675919631	2.878540154	0.003995204	0.143156809
HBD	8.682406141	1.940098256	0.572306953	3.38996101	0.000699026	0.058602716
CCL11	745.7168512	1.939796791	0.554225558	3.500013237	0.000465235	0.046195104
KRT6B	23.92843752	1.935488713	0.940402592	2.058149061	0.039575827	0.364603853
RP11-547D24.1	1.032050264	1.935385797	0.704601452	2.746780879	0.006018333	NA
RP11-81K13.1	1.084493449	1.932298399	0.921550174	2.096791313	0.036012053	NA
GPR42	1.33022765	1.917566526	0.722473873	2.654167295	0.00795044	NA
FAM92B	23.20010026	1.917062337	0.494065068	3.880181903	0.000104378	0.017273597
DNAAF1	3.501033956	1.912505356	0.633827578	3.017390568	0.002549611	0.115073342
CLEC6A	13.30131327	1.911634623	0.652026112	2.931837524	0.00336963	0.132072798
OR4C6	1.106949705	1.905570667	0.871532273	2.186460244	0.02878195	NA
AC073271.1	2.485008121	1.90084717	0.567163735	3.351496318	0.000803761	0.06262923
CASP3P1	0.623397408	1.897464225	0.719094313	2.63868618	0.008322799	NA
MMP12	3418.173602	1.894624199	0.411387356	4.60545073	4.12E-06	0.002043341
AC104135.4	14.26333034	1.884804049	0.533446084	3.533260633	0.000410468	0.043940184
CTB-43E15.3	16.51273921	1.884290216	0.52853253	3.565135746	0.000363668	0.041665482
RP11-20B7.1	2.963012045	1.873153782	0.689592139	2.716321252	0.006601183	0.18261295
IGLV3-22	10.65618247	1.863084493	0.563570864	3.30585666	0.000946865	0.068303775
RP5-1011O1.2	1.563387059	1.857101098	0.566380182	3.278894912	0.001042144	NA
RP11-654E17.2	0.75151191	1.85665397	0.693592528	2.676865588	0.007431444	NA
AC012499.1	1.923230788	1.854224182	0.737994605	2.512517257	0.011987324	0.233894135
CD1B	23.30893369	1.845357138	0.48537245	3.801940425	0.000143567	0.022031048
CYR61	1303.490371	1.841371891	0.463322837	3.974273973	7.06E-05	0.014005514
CTD-3065B20.2	0.797325342	1.832379856	0.739196128	2.47888184	0.013179496	NA
NPBWR1	0.719013832	1.825818898	0.638119446	2.861249426	0.004219749	NA
AC124944.5	0.652517085	1.82427361	0.91459571	1.994622967	0.046084017	NA
IGHD6-13	0.874380008	1.823374986	0.630760925	2.890754504	0.003843182	NA
CTD-2263F21.1	0.679840907	1.823268585	0.816716011	2.232438891	0.02558597	NA
IDO1	2932.717267	1.819952334	0.634707194	2.867388857	0.004138741	0.144773612
RP4-545K15.3	0.992829167	1.815641859	0.627005495	2.895735162	0.003782715	NA
RANP2	0.842336438	1.815143413	0.920277027	1.972388052	0.048565325	NA
GJB5	19.27276444	1.814470117	0.654319315	2.773065191	0.0055531	0.171203155
RP11-7F17.7	0.934049385	1.812049895	0.879748499	2.059736272	0.03942376	NA
CCL1	1.184605927	1.811829983	0.867269454	2.089120024	0.03669692	NA
AC104135.3	6.74150773	1.810497383	0.659628562	2.744722542	0.006056208	0.174966359
CTD-2235C13.2	0.671339915	1.810158197	0.758539806	2.386372058	0.017015527	NA
AC007283.4	2.196798234	1.805296572	0.751492656	2.402281057	0.016293185	0.267507537
AC002044.4	0.740903771	1.803951794	0.777281806	2.320846546	0.020295127	NA
WFDC12	7.955185515	1.800954797	0.422919932	4.258382401	2.06E-05	0.005488083
NKAIN2	4.612889683	1.800584059	0.729189742	2.469294281	0.013537983	0.244691605
IL13RA2	57.78808793	1.790820429	0.49424874	3.623318149	0.000290848	0.035629435
TRIM29	475.4057573	1.789160885	0.401511102	4.456068282	8.35E-06	0.00320246
EGR1	4832.712483	1.786510387	0.467590567	3.820672426	0.000133088	0.021493955
CLCA3P	18.54179843	1.786389021	0.426561991	4.18787669	2.82E-05	0.00720153
RP11-483K5.2	3.891001701	1.784820704	0.599292367	2.978213645	0.002899338	0.123040641
RP11-44K6.2	5.720906864	1.784182484	0.893048685	1.997855788	0.045732297	0.385164173
AC013271.3	1.103296722	1.780715461	0.860766922	2.06875452	0.038569128	NA
AC073264.10	0.761301625	1.775983992	0.80653374	2.201995904	0.027665598	NA
IGHV4-34	6313.424863	1.775968582	0.454263731	3.909553993	9.25E-05	0.016036004
AC009414.1	0.996771379	1.773109621	0.723317869	2.451356032	0.014231911	NA
ALG1L	17.64416627	1.771171188	0.523066045	3.386132987	0.00070885	0.058602716
RP13-884E18.4	0.956394366	1.768831439	0.71465444	2.475086334	0.013320397	NA
RP11-403I13.5	11.8719404	1.764667764	0.466595265	3.782009584	0.000155567	0.023233982
IGHV1OR15-6	2.062119686	1.762724634	0.740975227	2.378925193	0.017363199	0.272788569
RP11-214C8.2	0.76712192	1.762540079	0.684367908	2.575427716	0.01001162	NA
AC103563.2	102.3020364	1.759289815	0.573993171	3.065001302	0.00217669	0.106333196
IGHV3-43	3254.907119	1.759050007	0.514354619	3.419916808	0.000626403	0.054880696
CTC-215O4.4	0.385589757	1.756951781	0.834569177	2.105220069	0.035272156	NA
HAS1	2.319068133	1.754882899	0.746285902	2.351488746	0.018698455	0.280857121
BEAN1	9.646122648	1.749794494	0.44136655	3.964492767	7.36E-05	0.014325701
IGLCOR22-2	0.704492945	1.740804831	0.801011612	2.173257921	0.029760911	NA
IGHV3-9	9623.300299	1.738267239	0.504262379	3.447148375	0.000566537	0.051231163
KB-173C10.2	0.896579636	1.737789709	0.798151859	2.177267006	0.029460651	NA
NR4A2	367.7956683	1.729780986	0.38749798	4.463974204	8.05E-06	0.003182932
RND1	335.936479	1.725734862	0.385044814	4.481906523	7.40E-06	0.003070741
CTD-2034I4.2	0.80878006	1.72033413	0.791799769	2.172688345	0.029803782	NA
AC115522.3	9.950135335	1.71740574	0.395136288	4.346362991	1.38E-05	0.00408585
IGKV1-33	109.16587	1.717380179	0.541790712	3.169822111	0.001525323	0.088580678
SOCS3	1139.095156	1.716004337	0.410302088	4.182294922	2.89E-05	0.007306878
CLPS	0.876988066	1.713812557	0.862844047	1.986236751	0.047007042	NA
TEX19	0.877402304	1.7090817	0.671457293	2.545331951	0.01091739	NA
RP11-321F8.4	1.266441623	1.707364056	0.773651142	2.206891406	0.027321647	NA
IL1A	46.47520327	1.704559198	0.45504627	3.745903024	0.000179746	0.025568367
PTGS2	355.9792577	1.700944308	0.464792756	3.659575774	0.000252633	0.033143373
CTB-46B19.1	0.651262508	1.699133469	0.71962028	2.361152842	0.01821822	NA
RP11-1008C21.1	5.099699482	1.698996879	0.670548348	2.533742547	0.011285161	0.230238976
RP11-115C21.4	0.427226203	1.697137183	0.765562073	2.216851178	0.026633263	NA
RNF183	56.42260161	1.695948908	0.386153892	4.391899044	1.12E-05	0.003698367
RP11-161H23.5	0.76812343	1.691326099	0.799466614	2.115568143	0.034381554	NA
HP	9.560541654	1.690582469	0.580537893	2.912096676	0.003590115	0.137106655
LCN2	19382.51155	1.686194813	0.484768731	3.478348963	0.000504513	0.048023536
GRHL3	38.78796845	1.685148909	0.367978744	4.579473507	4.66E-06	0.002253108
SLC22A2	1.473075489	1.680666665	0.669793388	2.509231495	0.012099416	NA
RP11-513G11.3	0.751241434	1.680601673	0.755970299	2.223105425	0.026208692	NA
RP11-71G12.1	1.765337406	1.680376762	0.680495262	2.469343807	0.01353611	0.244691605
IL17C	1.831594	1.677017175	0.746616958	2.24615468	0.024694102	0.312256578
AC073130.1	0.665693567	1.676008298	0.836538907	2.003503106	0.045123315	NA
SLC26A4-AS1	30.79221254	1.674955027	0.567932318	2.94921591	0.003185813	0.128165544
CLEC4E	85.59362825	1.674135814	0.494198513	3.387577602	0.000705128	0.058602716
RNA5SP195	0.615595536	1.66605303	0.818228967	2.036169701	0.041733318	NA
RPL31P1	0.413730586	1.66485246	0.766547867	2.171883234	0.029864471	NA
CXCL5	1057.872955	1.658485656	0.742606691	2.233329805	0.025527203	0.315666216
NOS2	6985.964989	1.655090999	0.478057541	3.46211671	0.000535945	0.049525984
IGLVI-20	0.516700202	1.652487322	0.763267249	2.165017985	0.030386308	NA
C8orf4	3142.097177	1.643524409	0.359485513	4.571879394	4.83E-06	0.002266464
IGKV1OR22-5	12.27066129	1.642918384	0.468934438	3.503514035	0.000459162	0.045952543
FDPSP8	1.43992662	1.638657241	0.544677479	3.008490906	0.002625487	NA
CHRDL2	128.0328931	1.633800142	0.66127881	2.470667617	0.01348611	0.244604806
RP11-404E16.1	0.908320629	1.63278873	0.721196945	2.2639984	0.023574213	NA
RP6-65G23.1	5.716177929	1.631760404	0.527034563	3.096116494	0.001960733	0.101043284
RP5-1160K1.1	3.711297401	1.631424794	0.437624438	3.727910625	0.000193074	0.02671382
AC004988.1	0.905604385	1.631005011	0.772046511	2.112573513	0.034637288	NA
PRSS27	11.78903845	1.630511868	0.335164972	4.864803916	1.15E-06	0.000805811
L1TD1	850.7542469	1.629999634	0.513976165	3.171352578	0.001517309	0.088317825
IGLV8-61	4154.452653	1.626537918	0.363557537	4.473949108	7.68E-06	0.003135924
S100A2	31.08246668	1.625172505	0.3645673	4.457812055	8.28E-06	0.00320246
AP002414.1	0.658404423	1.624732311	0.749695934	2.167188374	0.030220494	NA
AC004009.3	1.804650653	1.618378656	0.615568389	2.629080188	0.008561617	0.202833875
AC026310.1	0.579643661	1.616879874	0.821952796	1.96712011	0.049169365	NA
KCND3	727.7890446	1.614085908	0.374843039	4.306031431	1.66E-05	0.004720865
IGLV1-40	14286.67737	1.612402832	0.407559838	3.956235822	7.61E-05	0.014407002
IGHV1-8	2854.870587	1.611169757	0.463743851	3.474266564	0.000512252	0.048396333
AC097523.3	1.238687403	1.607914544	0.62380646	2.577585591	0.009949324	NA
ATF3	2646.436128	1.607886669	0.410102101	3.920698443	8.83E-05	0.015417731
AC129778.7	5.091489448	1.603327016	0.543422416	2.950424877	0.003173372	0.12794551
KRT80	30.79953287	1.602184903	0.423709647	3.781327411	0.000155994	0.023233982
PROSP	1.200773168	1.600683859	0.661395208	2.420162469	0.015513574	NA
IGLV1-41	39.22218727	1.599797291	0.519668993	3.078492873	0.002080505	0.104840786
RP1-249H1.3	1.295704686	1.595577699	0.64849143	2.460445311	0.013876472	NA
TPRG1-AS1	1.209967715	1.589661586	0.675531252	2.353202139	0.018612513	NA
TRAPPC5	1.48041045	1.58888679	0.71158443	2.232885831	0.025556474	NA
CAPN14	21.0133293	1.584210789	0.501962016	3.15603719	0.001599285	0.09116843
IGHV1-45	108.4528557	1.57963491	0.468962888	3.368358031	0.000756173	0.060490693
RP11-40F6.1	1.085193425	1.578417729	0.607467297	2.598358358	0.009367068	NA
CTB-43E15.4	6.165294974	1.577677355	0.653887022	2.4127675	0.015831915	0.263619824
RP11-438N5.2	1.608291835	1.570868598	0.68915566	2.279410428	0.022642679	NA
ATP5JP1	1.895318387	1.564651629	0.652462882	2.398069946	0.016481718	0.267961644
IGKV3D-11	167.7679112	1.557933507	0.449567701	3.465403547	0.000529436	0.049367888
PGLYRP2	2.424785303	1.555978842	0.507301225	3.067169497	0.002160963	0.106333196
TEX26-AS1	0.703759155	1.548527949	0.758418351	2.04178597	0.041172767	NA
RP11-211G23.2	2.937748357	1.540637617	0.633522189	2.431860548	0.01502149	0.256469396
RP11-664D7.4	1.075861514	1.537492301	0.765585866	2.008255861	0.04461611	NA
PSMC1P11	1.879885465	1.53678207	0.62525168	2.457861561	0.013976704	0.247433897
IGLJ3	33.63028707	1.533400506	0.529538324	2.895730935	0.003782766	0.13921458
RNY4P19	1.124917783	1.527190242	0.726289735	2.102728661	0.035489495	NA
RLBP1	0.691889323	1.522685811	0.759843338	2.003947044	0.045075733	NA
IGHV1-69	14386.03367	1.516244351	0.434804174	3.48718904	0.000488126	0.04703645
IGLV5-48	47.82894948	1.515924788	0.453532032	3.342486709	0.000830313	0.063725466
MCIDAS	2.437016503	1.512649652	0.710704878	2.128379443	0.033305636	0.346550641
RP11-213G2.5	0.609290456	1.512257714	0.672050556	2.250214214	0.02443535	NA
RP11-1E1.2	0.618751178	1.507384283	0.748679545	2.013390498	0.044073564	NA
ALG1L3P	4.29906674	1.503717759	0.72510194	2.07380187	0.038097715	0.358453414
CPXM1	204.1408682	1.502766989	0.41854377	3.590465558	0.000330088	0.038929985
AP000695.4	1.145310422	1.501632258	0.694767532	2.161344894	0.030668707	NA
WISP3	2.25614401	1.501006099	0.6865972	2.186152373	0.028804459	0.328533939
ZCCHC5	1.147363894	1.499764216	0.728516483	2.05865516	0.039527285	NA
IGKV1D-43	45.32845087	1.495555432	0.519735546	2.877531551	0.004007998	0.143156809
RP11-131N11.4	0.915392356	1.493639728	0.683775459	2.184400899	0.028932802	NA
AC006380.3	1.209019181	1.493383142	0.609032125	2.452059721	0.014204109	NA
CTD-2651B20.6	3.214241787	1.491896976	0.637697105	2.339507212	0.019309199	0.283750973
TRAJ45	1.128528075	1.491288508	0.750762626	1.986364872	0.046992824	NA
EGR2	213.2428259	1.489340832	0.389846662	3.820324697	0.000133276	0.021493955
RP11-90H3.2	1.976009856	1.487671925	0.5935491	2.506400776	0.012196729	0.234844993
AC080002.1	1.059153543	1.486262052	0.695842295	2.135917954	0.032686102	NA
SEL1L2	1.725131543	1.482144768	0.689741468	2.148841032	0.031647004	0.338816969
IGLVI-70	76.41453615	1.474305623	0.421081779	3.501233477	0.00046311	0.046165132
IGHV4-4	2480.799081	1.47370513	0.436491997	3.376247766	0.000734817	0.059442716
RP11-477J21.6	0.919431965	1.470860581	0.729910614	2.015124254	0.043891632	NA
RP11-1157N2__B.2	5.226157125	1.470643442	0.446965821	3.29028166	0.001000871	0.070199625
IL5	2.424366083	1.470128357	0.666737575	2.20495801	0.027457041	0.323478566
AC121251.1	4.9779898	1.469315444	0.530375375	2.77033119	0.005599932	0.171351919
RP11-62H7.3	0.825822087	1.469042134	0.697239403	2.106940783	0.035122713	NA
IGKV1D-33	59.63982256	1.466786944	0.504384874	2.908070838	0.003636659	0.137592254
RP11-600F24.2	1.901752525	1.464830651	0.461586226	3.173471323	0.001506278	0.088080725
MARCO	20.7842424	1.461497516	0.504486998	2.896997391	0.003767529	0.139103586
SLC25A2	0.430116069	1.458838392	0.72365115	2.01594151	0.043806092	NA
RP11-753H16.3	2.068042081	1.457703363	0.501481118	2.906796112	0.003651511	0.137788766
AE000658.25	2.685966367	1.453413785	0.610345087	2.381298411	0.01725173	0.272139652
GIF	23.42160917	1.449098712	0.400866849	3.614912823	0.000300449	0.03622553
ALDH1A2	406.4533832	1.445290548	0.5922151	2.440482431	0.014667659	0.252987149
MMP3	934.4384637	1.441965746	0.675341321	2.135165879	0.032747463	0.343766899
IGHD3-16	2.136293014	1.43527197	0.601594769	2.385778676	0.017043004	0.27134388
XIRP1	3.975802597	1.433050943	0.613803966	2.334704601	0.019558858	0.28450222
IGKV2-4	1.403322232	1.431750925	0.652071425	2.195696468	0.028113676	NA
S100A11P1	2.589208674	1.431682628	0.460724593	3.107458662	0.001887034	0.099006778
TRPC5	0.589300274	1.431132162	0.666650571	2.146750073	0.031813184	NA
AC019117.1	0.958071154	1.430043353	0.727803377	1.96487595	0.049428597	NA
AP001065.2	3.983335729	1.429742502	0.638008889	2.240944486	0.025029671	0.313382684
RPL10P14	2.221545962	1.428469124	0.665625216	2.146056204	0.031868495	0.339894815
RP11-24C3.2	1.04087971	1.427804428	0.620364722	2.301556453	0.021360198	NA
RP11-73G16.1	0.469141212	1.426126633	0.699658323	2.038318684	0.041518073	NA
RP11-72H11.1	0.480802367	1.425525582	0.661397419	2.155323773	0.031136507	NA
RP11-424E7.3	0.743264912	1.423182054	0.649933014	2.189736517	0.028543351	NA
ACR	1.354518876	1.422481992	0.590150257	2.410372571	0.015936237	NA
PRELID1P3	0.810886155	1.421432112	0.723792595	1.963866614	0.049545562	NA
RP11-805F19.4	1.158843896	1.420197197	0.662840564	2.142592466	0.032145837	NA
SERPINB5	1520.512835	1.417812207	0.531629615	2.666917279	0.007655051	0.194019913
IGKV1-37	2.530409658	1.415683609	0.543927801	2.602705004	0.00924915	0.20947091
RP11-534L6.3	1.050745949	1.414534861	0.623911507	2.267204317	0.023377747	NA
FER1L4	128.9521253	1.414328197	0.454053684	3.114892018	0.001840123	0.098088219
SIX1	2.666747312	1.412928881	0.490033618	2.88333051	0.003934943	0.14184144
CSF3	10.53964949	1.408548481	0.600918254	2.3439935	0.019078504	0.282751907
CSF2	8.931534807	1.40715365	0.641361004	2.19401186	0.028234557	0.326017209
ATP5G1P8	0.932525672	1.404723643	0.585503645	2.399171473	0.016432218	NA
SLC35D3	3.4102577	1.404679269	0.441585153	3.180992973	0.001467712	0.087924153
RP11-389O22.5	3.290552794	1.400930941	0.592696729	2.363655597	0.018095626	0.278370417
PRSS51	2.085641159	1.397525438	0.594395147	2.351172358	0.018714363	0.280857121
ALOXE3	1.66695509	1.396231909	0.586382523	2.381094003	0.017261306	0.272139652
VSNL1	218.8216147	1.395714208	0.397086589	3.514886295	0.000439942	0.045764183
CH17-132F21.1	4.294204156	1.391472263	0.531857107	2.616252082	0.00889009	0.206294947
RP11-342M1.7	0.654176657	1.390788028	0.633619457	2.194989456	0.028164354	NA
CTD-2538A21.1	0.930913203	1.390649118	0.681190408	2.041498386	0.041201314	NA
IGLV1-47	8072.481311	1.38944582	0.395176817	3.516010455	0.000438084	0.045764183
IGLV3-25	7447.220834	1.388457241	0.426787646	3.253274212	0.001140833	0.076067283
ALDH3B2	9.30123989	1.38478449	0.35217246	3.932120328	8.42E-05	0.015013672
VNN3	16.23869581	1.383275494	0.692176709	1.998442703	0.045668686	0.385164173
RPS14P4	0.719210794	1.38296579	0.667331789	2.072381103	0.038229914	NA
AC019109.1	5.361406997	1.3795528	0.680048986	2.028607979	0.042498235	0.375518087
AC139085.2	1.250919015	1.37931783	0.603873982	2.284115348	0.022364753	NA
CTC-340A15.1	0.720786936	1.379292638	0.657292269	2.098446466	0.035865724	NA
TNC	3267.108482	1.37817508	0.487392419	2.827649806	0.004689107	0.154919405
IGHV3-22	17.24194588	1.376631554	0.415429918	3.313751599	0.000920532	0.067169689
RP11-54O15.3	0.566403828	1.373726897	0.663526872	2.070341013	0.038420421	NA
RP11-248C1.3	1.223234941	1.373170471	0.538813908	2.548505985	0.010818543	NA
RP11-536O18.1	10.980477	1.372799315	0.477915733	2.872471488	0.004072748	0.143734047
RP11-164H5.1	1.804633976	1.370672331	0.67913358	2.018266172	0.043563548	0.37723291
GS1-122H1.2	5.95758869	1.366633486	0.478784882	2.854378947	0.004312106	0.148379467
IL26	15.10894069	1.36608193	0.570661486	2.393856889	0.016672253	0.268537809
RP11-111D3.1	0.464084254	1.36558757	0.676521343	2.01854322	0.043534718	NA
RPS12P27	1.096669891	1.364016624	0.643805991	2.118676502	0.034117816	NA
ASS1P10	14.23524203	1.362972476	0.319959125	4.259833117	2.05E-05	0.005488083
MAK	3.64190973	1.362836909	0.52649115	2.588527669	0.00963872	0.213602313
IL1B	714.2292158	1.360862455	0.444942955	3.058509954	0.002224407	0.1074847
NPAS4	3.422702726	1.360304977	0.408627395	3.328961767	0.000871704	0.065224241
PF4	55.47564329	1.357963609	0.356591832	3.80817362	0.000139997	0.021881008
AP000281.1	1.11880056	1.356471875	0.690041695	1.96578248	0.049323742	NA
AL365331.2	2.567032933	1.355333234	0.574084285	2.360861061	0.01823256	0.278474562
RP11-426C22.4	1.500523256	1.34758329	0.663587476	2.030754555	0.042279899	NA
GLYATL1	27.28217624	1.347396912	0.365257935	3.688891552	0.000225233	0.030015287
RP11-359E19.2	2.078384278	1.346396105	0.465484028	2.892464667	0.003822322	0.140466163
RP11-849I19.1	1.31582406	1.341582424	0.562823966	2.383662573	0.017141311	NA
AC093107.7	2.461223774	1.341530913	0.361288416	3.71318551	0.000204667	0.02786732
PSMC1P10	2.165280353	1.339146846	0.449158877	2.981454702	0.002868825	0.123021578
KRT2	29.11544196	1.338780291	0.406360935	3.294559532	0.000985761	0.06991445
RPL29P28	0.764825139	1.338315014	0.677390765	1.97569126	0.048189755	NA
CD55	4652.586511	1.335532651	0.338247313	3.948391012	7.87E-05	0.014407002
CDC42P2	1.361640409	1.335147109	0.525868791	2.538935815	0.011119022	NA
FKBP1AP3	0.78991748	1.333878518	0.585780857	2.277094757	0.022780568	NA
RP11-806H10.4	5.624285899	1.332021487	0.512021887	2.601493258	0.009281889	0.209649802
C3orf55	10.29941322	1.330467094	0.44894	2.963574406	0.003040885	0.12573544
LINC00162	1.183153158	1.328244714	0.658824702	2.016082139	0.043791387	NA
CTA-363E6.6	4.3458366	1.322904829	0.419539644	3.153229611	0.001614747	0.091671311
DNAAF3	6.373408968	1.32130487	0.406140718	3.253317904	0.001140658	0.076067283
IGHV2-5	8523.27801	1.320302179	0.40814969	3.234847929	0.001217075	0.078814189
MUC16	9.706822114	1.318137546	0.472055185	2.792337823	0.005232869	0.166035398
IGLV3-1	13622.93162	1.3162597	0.414096514	3.178630238	0.001479727	0.087924153
RP11-377K22.2	1.789851356	1.315415498	0.50066525	2.627335324	0.008605648	0.203640203
RP11-195F19.5	0.709035588	1.314736349	0.643765107	2.042260965	0.041125652	NA
IGKV2-18	6.095808243	1.314051432	0.518619609	2.533748069	0.011284983	0.230238976
RP11-1O7.1	0.784808238	1.313834225	0.629244812	2.087954004	0.036801984	NA
AC064834.1	0.861409844	1.31270892	0.642193065	2.044103231	0.04094335	NA
PRSS22	145.0414801	1.310746929	0.437981199	2.992701357	0.002765202	0.120511469
RP11-685N3.1	10.13237309	1.31071182	0.515638104	2.541921958	0.011024479	0.227792907
KRT19P2	1.432300106	1.309569736	0.479728669	2.729813374	0.006337019	NA
SRP72P2	3.645083574	1.304415155	0.410883572	3.174658817	0.001500128	0.087924153
RP11-310P5.2	2.30676609	1.303373936	0.625350708	2.084228768	0.037139363	0.358118138
RP5-968D22.3	8.07962582	1.302635217	0.367563861	3.543969783	0.00039415	0.043771441
RP11-79H23.3	43.00011089	1.298576735	0.370069046	3.509012035	0.000449775	0.045764183
IGKV3-11	23298.49756	1.29500528	0.367357466	3.525191127	0.000423177	0.044708444
CTD-2245E15.3	2.023223369	1.293918455	0.5178682	2.498547808	0.012470332	0.23616216
SLAMF9	2.113716279	1.290102313	0.566463105	2.277469266	0.022758218	0.303261459
ASS1P7	7.822294582	1.289320429	0.376857106	3.421244836	0.000623352	0.054803019
CTD-2555A7.2	1.724969885	1.283937969	0.631369912	2.033574842	0.041994481	0.373743496
RP11-384B12.3	1.057672561	1.280664665	0.591036843	2.166810209	0.030249329	NA
NKX6-3	3.772433946	1.279237047	0.509231126	2.512095162	0.012001672	0.233894135
KRT18P66	1.114768487	1.277432304	0.537683324	2.375807926	0.017510575	NA
CSDC2	14.01385207	1.276974575	0.493086229	2.589759154	0.00960431	0.213602313
RP11-81A1.3	1.389441468	1.271065744	0.555782372	2.286984634	0.02219672	NA
DCAF12L2	1.395901635	1.269659532	0.585740068	2.167615981	0.030187917	NA
RP11-283C24.1	3.757448094	1.269007218	0.429370697	2.955504946	0.003121577	0.126729548
IGKV1OR10-1	10.69793303	1.268737929	0.447239528	2.836819754	0.004556533	0.153012479
RP11-339B21.10	4.110326911	1.264747665	0.573755196	2.204333265	0.027500915	0.323478566
MDFI	40.33124712	1.258819521	0.405110991	3.10734477	0.001887761	0.099006778
IFNG	24.77457234	1.257112332	0.575486864	2.184432713	0.028930467	0.329222209
RP11-152P17.2	8.119708277	1.254450326	0.49031758	2.558444517	0.01051416	0.222676206
PABPC1P10	1.053537472	1.253673506	0.591187592	2.12060186	0.033955321	NA
RP4-781L3.1	2.655939733	1.252603061	0.625015358	2.004115649	0.045057673	0.382948828
JSRP1	37.74827929	1.249938327	0.461726369	2.707097558	0.006787431	0.183667886
MZB1	2681.625706	1.249421687	0.394269959	3.168949745	0.001529908	0.088643666
COL7A1	234.9364706	1.248477952	0.41328267	3.020881451	0.0025204	0.114164613
KRT19P3	4.696455491	1.245002678	0.529649136	2.350617784	0.018742275	0.280857121
HYAL1	313.7818186	1.244391878	0.326387834	3.812617221	0.000137503	0.021624692
CCDC178	7.481772664	1.24400024	0.414378631	3.002085886	0.002681365	0.118692597
TRIM40	864.0541038	1.243476841	0.360451828	3.449772603	0.000561059	0.050917607
RP11-234K24.3	2.612168727	1.243025061	0.510616356	2.434362015	0.014918067	0.255738283
GAL	9.632871319	1.242545812	0.521245464	2.383801677	0.017134834	0.271423466
RP11-447H19.3	1.245950843	1.241990602	0.631403664	1.967031036	0.049179633	NA
CHAC1	94.47070872	1.241869659	0.328279019	3.782969939	0.000154968	0.023233982
IGLV9-49	357.9384949	1.237215705	0.473848106	2.610996414	0.009027884	0.206720742
RP5-1120P11.1	3.186881297	1.236166529	0.460979569	2.681608063	0.007326925	0.190643914
OTX1	1.371966902	1.234786478	0.586681931	2.104694918	0.035317873	NA
IGHV3-49	4710.297697	1.233298027	0.410737925	3.002639766	0.00267649	0.118684303
RP11-540B6.2	1.882823536	1.233010941	0.583302061	2.113846364	0.034528392	0.350576175
NECAP1P1	1.060023902	1.231482459	0.606259504	2.031279428	0.042226657	NA
MTND1P23	429.0372623	1.229582513	0.438055493	2.806910387	0.005001915	0.16194393
PHLDA2	313.5104009	1.228045605	0.337065153	3.643347859	0.000269115	0.034241133
PCSK9	513.6438889	1.22477583	0.335369651	3.65201749	0.000260188	0.033721053
IGLV3-19	10897.9589	1.224583303	0.391711235	3.126239926	0.00177057	0.095384769
RP11-450D21.1	4.216808867	1.223422818	0.426804395	2.866471928	0.00415075	0.144773612
IGKV3-15	8128.831238	1.223232717	0.373352162	3.276350972	0.001051578	0.072353134
RPL21P116	8.714043924	1.222102897	0.410298544	2.978569913	0.00289597	0.123040641
PNMT	1.950092018	1.220996585	0.505813761	2.413925203	0.015781702	0.263619824
KLK11	77.40161671	1.220769861	0.306606363	3.981554232	6.85E-05	0.013758425
ZBED2	37.0954807	1.219579785	0.548231227	2.224571907	0.02610999	0.317838341
DUOXA1	33.11157582	1.21629161	0.401820754	3.02695069	0.002470343	0.112904464
RP11-69L16.3	1.549255149	1.2155065	0.549982781	2.210081011	0.02709954	NA
RPSAP43	1.047406506	1.213894278	0.53699112	2.26054814	0.023787252	NA
LINC00462	1.472356856	1.21299327	0.60530455	2.003938795	0.045076617	NA
NOL5BP	2.139565029	1.211358965	0.601514073	2.013849748	0.044025311	0.378770259
IGHV1-18	12055.62333	1.209306555	0.376334923	3.21337851	0.001311833	0.082625889
LINC00475	2.523423242	1.209150698	0.423416422	2.855700996	0.004294193	0.148334207
CCAT1	45.19685468	1.209100812	0.415502282	2.909973939	0.003614589	0.137513489
FOXQ1	52.63171034	1.206812319	0.466239886	2.588393565	0.009642474	0.213602313
DOC2B	36.75059984	1.204278996	0.345095899	3.489693731	0.000483574	0.04703645
AC007014.1	3.845244031	1.203710774	0.402497519	2.990604205	0.002784261	0.121129711
TIMP1	4600.779915	1.200767853	0.364208674	3.296922723	0.000977504	0.069624247
RPL35AP33	1.044568155	1.199209235	0.549821801	2.181087096	0.029176975	NA
TFAP2A-AS1	4.443681678	1.197827482	0.552206515	2.169165789	0.030070099	0.332870529
PLA2G4D	24.4728512	1.197252855	0.298324607	4.013255449	5.99E-05	0.012850338
ZNF648	2.572746259	1.196721217	0.454734817	2.631690321	0.008496127	0.201992418
ZC3H12A	1693.261252	1.196366154	0.303242992	3.945239245	7.97E-05	0.014417993
HIST1H1E	6.013354422	1.195909857	0.379904069	3.147925893	0.001644334	0.092690209
IGKV1D-8	152.6572843	1.194479109	0.434415338	2.749624619	0.005966357	0.174384059
AC004791.2	8.405908172	1.194260192	0.540330478	2.210240289	0.02708849	0.322572151
GAPDHP67	3.609409732	1.193050642	0.500335873	2.384499507	0.017102371	0.27134388
IGKV1D-37	1.234290694	1.191373234	0.592920014	2.00933213	0.044501923	NA
WFDC5	1.395469121	1.190366773	0.562239191	2.117189253	0.034243789	NA
FAP	69.33875247	1.188547226	0.391575006	3.035299004	0.002402973	0.111434586
SETP21	2.999218085	1.188407808	0.4588787	2.589808173	0.009602943	0.213602313
AC012360.4	1.384610955	1.187090667	0.552435458	2.148831413	0.031647766	NA
CTD-2127H9.1	2.10373586	1.186699285	0.457882396	2.591711966	0.009549969	0.213044244
RP11-527H14.2	52.73752141	1.185928948	0.399052177	2.971864375	0.002959974	0.124083681
RPL38P3	0.793233166	1.184774943	0.585262061	2.024349469	0.042934207	NA
AC006483.5	2.458873061	1.18186543	0.467271744	2.529289319	0.011429377	0.230407503
IGLV3-9	1378.72423	1.181637001	0.407441485	2.900139143	0.00372997	0.138875813
RP11-598D12.1	2.143649574	1.18041805	0.505006698	2.337430485	0.019416812	0.283845896
RP11-184A2.2	6.32934331	1.175446013	0.514093193	2.286445393	0.022228215	0.301054225
C19orf67	1.353140756	1.174708833	0.570515692	2.059029838	0.03949138	NA
IGHV3-21	12274.12683	1.168931214	0.372638969	3.136900085	0.001707443	0.093983603
RP11-305P22.9	1.454415309	1.165200489	0.530916919	2.194694589	0.028185513	NA
TEX101	12.01318513	1.165161601	0.460370459	2.530921734	0.011376323	0.230254596
TMC1	7.868724481	1.164031216	0.37452965	3.107981481	0.001883699	0.099006778
IGHV1-2	14232.67583	1.163971713	0.423747063	2.746854937	0.006016974	0.174417841
RP11-346C16.4	4.573135162	1.163200282	0.512923949	2.267783138	0.023342428	0.30657623
RP11-598O8.1	1.179160427	1.161902491	0.570990475	2.034889445	0.041861998	NA
ESRRAP2	3.332047472	1.161898159	0.508394709	2.285425356	0.022287899	0.301297167
C17orf77	24.89971695	1.161502437	0.591823321	1.962583081	0.049694638	0.394074816
IGHD3-3	15.55760187	1.1612145	0.467421962	2.484295977	0.012980787	0.240736257
FTOP1	1.166977697	1.158906952	0.55347278	2.09388247	0.036270451	NA
RP11-259P15.3	1.805367739	1.158568175	0.556378184	2.08233933	0.037311486	0.358118138
IGLV3-27	657.6314142	1.158495658	0.469756647	2.466161287	0.013656982	0.245050358
IGKV1D-12	911.4800127	1.157978389	0.386051433	2.999544335	0.002703838	0.119062905
CTD-2206G10.1	5.631669288	1.157975826	0.434093302	2.667573588	0.007640116	0.193998788
RP1-273G13.1	5.018763834	1.157428946	0.440159473	2.629567275	0.008549361	0.202833875
HGFAC	1.171499845	1.155954626	0.543740366	2.125931233	0.033508986	NA
AC104024.1	12.68677805	1.155318605	0.317921517	3.633974246	0.000279089	0.034982805
CLDN1	215.5982756	1.153792573	0.329112147	3.50577328	0.000455283	0.045891382
RPL29P2	3.703693105	1.153630501	0.457764424	2.520140142	0.011730812	0.232595268
AC019100.3	4.235566894	1.15328649	0.418941931	2.75285524	0.005907801	0.174384059
ANKRD30B	58.97610937	1.152293832	0.547322285	2.105329645	0.035262623	0.351654045
RP11-138I1.4	3.914281038	1.151840077	0.583678678	1.97341469	0.048448335	0.39167992
FTH1P21	2.360372703	1.150319779	0.50354094	2.284461278	0.022344436	0.301739261
CTB-88F18.3	1.986337386	1.147901354	0.534296191	2.148436342	0.031679108	0.338978335
IGKV3-7	61.91570076	1.144850471	0.41200872	2.778704463	0.005457615	0.170180816
CACNA1S	1.133373951	1.143228532	0.56203259	2.034096512	0.041941866	NA
MIR24-2	197.1906514	1.140780111	0.298891456	3.816703648	0.000135246	0.021620857
AC022182.3	28.9026364	1.140551298	0.367040437	3.107426815	0.001887237	0.099006778
RP11-420H19.3	1.765281201	1.140520057	0.506376688	2.252315486	0.024302342	0.311436012
RP11-85G20.1	5.238745882	1.14041035	0.42814807	2.663588674	0.007731203	0.194159943
AL136376.1	4.461296598	1.139870345	0.44509426	2.560963929	0.010438219	0.222471139
MRPS31P2	1.40995578	1.138128374	0.573368982	1.984984206	0.047146229	NA
RP11-185N2.1	1.19204415	1.137859467	0.519875517	2.188715239	0.028617544	NA
IL17B	8.713928902	1.136617177	0.467516536	2.431180694	0.015049707	0.256646454
CLEC5A	26.78638242	1.134675813	0.434409067	2.611998459	0.009001466	0.206621195
CCNO	33.7003583	1.132797934	0.425193392	2.664194586	0.007717291	0.194159943
AC091132.1	9.020587515	1.131470632	0.39244376	2.883140837	0.003937314	0.14184144
UCA1	210.4873547	1.130394267	0.45177732	2.502104947	0.012345732	0.235143524
RPL3P10	3.788818561	1.130352259	0.543519625	2.079689872	0.037553988	0.358118138
OLFM4	75091.55594	1.130148923	0.572083668	1.975495869	0.048211903	0.39167992
SMARCE1P1	1.395904883	1.129557379	0.482820911	2.339495564	0.019309801	NA
IGKV3-20	47021.33472	1.129338351	0.363312053	3.10845275	0.001880697	0.099006778
CRABP2	30.65520226	1.12924005	0.359861913	3.137981568	0.001701156	0.093983603
CTD-2501B8.5	2.531274749	1.128864534	0.346868086	3.254449111	0.001136125	0.076067283
GPR25	5.092567843	1.128407529	0.514962879	2.191240526	0.028434391	0.327139761
XXbac-B444P24.14	1.156533503	1.127791186	0.547511744	2.059848393	0.039413037	NA
IGHV2-26	1583.372413	1.126137266	0.441787548	2.549047097	0.010801771	0.224905515
IGHV4-39	16093.19612	1.125870449	0.394666001	2.852717101	0.004334719	0.148437669
COX4I2	30.26494665	1.124177757	0.384867889	2.920944533	0.00348972	0.134875453
EGR3	167.4155469	1.121579049	0.401220367	2.79541903	0.005183248	0.165081572
IGHV1-14	4.499775334	1.120038689	0.501869348	2.231733603	0.025632575	0.315666216
KRT18P40	0.853132594	1.119355779	0.56279762	1.988913491	0.046710752	NA
S100A3	21.43226008	1.118817227	0.409919495	2.729358421	0.006345769	0.178329494
RP11-480N24.4	2.431588667	1.118337165	0.472544135	2.366630081	0.017950865	0.277868713
CTA-384D8.34	21.15238729	1.118113421	0.443634964	2.52034558	0.011723967	0.232595268
ASS1P11	27.47787932	1.117298497	0.316228312	3.533201974	0.000410559	0.043940184
TM4SF1	2801.811886	1.116837039	0.269524833	4.143725928	3.42E-05	0.008071597
RP11-355O1.7	6.392309925	1.113633591	0.409910624	2.716771718	0.006592206	0.18261295
ACTN1-AS1	1.380070742	1.112849294	0.543865741	2.046183848	0.040738286	NA
AC069363.1	12.30744541	1.111774104	0.469776962	2.366599885	0.017952329	0.277868713
PLA2G4E	14.14315565	1.111069163	0.364712505	3.046424646	0.002315805	0.109395871
IGKV5-2	257.6058977	1.110854253	0.335674363	3.309321098	0.000935225	0.068045691
MYL6P2	4.64696389	1.108066611	0.505334997	2.192736733	0.028326353	0.32630721
AC012360.6	1.513084516	1.105979845	0.492495397	2.245665343	0.024725452	NA
RP11-506H20.1	4.86886625	1.105919336	0.481417517	2.297214572	0.021606532	0.297324672
GRIN3A	165.4751685	1.105490874	0.361718866	3.056215688	0.002241499	0.107630775
RP11-669B18.1	1.862117284	1.105244721	0.489477488	2.258009303	0.023945079	0.309331333
IGKV1OR-2	14.26783601	1.104890717	0.400686735	2.757492627	0.005824653	0.17426433
PTP4A1P7	3.516227816	1.103560037	0.417734662	2.641772726	0.008247338	0.19908331
RP11-61G19.1	1.989685328	1.101611055	0.545244396	2.020398674	0.043342051	0.376473663
IGHV3OR16-13	688.6750706	1.09995673	0.508803923	2.161847975	0.030629896	0.33356945
RP4-734G22.3	2.137574254	1.099339292	0.502080008	2.189569938	0.028555441	0.32766302
RP1-263J7.1	1.096740526	1.097700761	0.521828253	2.103567131	0.035416224	NA
IGKV1OR2-3	11.59055968	1.097387156	0.552063148	1.987792809	0.046834609	0.389186843
FGFBP1	911.5688743	1.095530201	0.372790001	2.93873279	0.003295571	0.130275919
HSPD1P2	2.105103106	1.095167715	0.548969439	1.994952063	0.046048108	0.386328066
CTB-111H14.1	2.277740371	1.093755364	0.540532924	2.023475936	0.043024102	0.375598033
RP11-800A18.4	5.599058568	1.092122988	0.491697799	2.221126455	0.026342398	0.318603555
PPP4R4	14.18891344	1.091469899	0.526369374	2.073581696	0.038118177	0.358453414
S100P	4494.169422	1.091006446	0.403024176	2.707049629	0.006788411	0.183667886
MYLK2	3.602054529	1.090480374	0.413050982	2.640062417	0.008289076	0.199315672
ILF2P1	1.866319085	1.089920693	0.512168657	2.128050358	0.033332909	0.346550641
TRIM7	55.50430559	1.087648991	0.352819319	3.082736496	0.002051067	0.103866024
TG	38.91611834	1.086901333	0.32552273	3.338941443	0.000840983	0.064137612
IGKV1-17	4052.631985	1.08616584	0.357207351	3.04071525	0.002360169	0.110257352
RPS15AP5	5.447673402	1.084971032	0.466271615	2.326907747	0.019970176	0.287952649
RP11-382M14.1	17.34656662	1.083927174	0.328265074	3.301987508	0.000960023	0.068860606
TPT1P1	3.831664889	1.083634157	0.510781865	2.12152042	0.033878031	0.348181473
TSKS	3.690753629	1.081264785	0.495366067	2.18275909	0.029053556	0.329733767
IGKV1-9	5396.536875	1.079739861	0.390171935	2.76734374	0.005651513	0.171578311
PRND	7.358370849	1.07887469	0.509010698	2.119552091	0.034043836	0.348918694
ACOXL	31.94253015	1.075171332	0.363805652	2.955345318	0.003123193	0.126729548
CD300E	46.47894042	1.074176878	0.448474391	2.395179971	0.016612209	0.268082303
LINC00346	5.822087223	1.073845064	0.428853826	2.503988539	0.012280201	0.235143524
PLAU	1483.449685	1.064961967	0.368569496	2.889446839	0.003859203	0.140808416
IL1RN	648.4898937	1.064822076	0.423831346	2.512372164	0.011992254	0.233894135
PDPN	477.54034	1.064279944	0.441731758	2.409335356	0.015981605	0.264652873
LINC00114	36.92021472	1.063536079	0.361865166	2.939039672	0.003292309	0.130275919
PLAUR	1901.564163	1.062801615	0.293354069	3.622931222	0.000291283	0.035629435
PHBP7	2.581922332	1.062523622	0.473555897	2.243713212	0.024850859	0.312424907
IGKV1-6	2732.356691	1.061796046	0.381552175	2.782833163	0.005388651	0.168862176
RP11-336N8.2	14.6022908	1.061769488	0.337487997	3.146095559	0.001654659	0.092690209
RP11-1084E5.1	8.448375384	1.060374097	0.425522822	2.491932375	0.012705022	0.238212279
RP1-144F13.4	1.216954869	1.06029872	0.511602566	2.072504697	0.038218399	NA
RP4-725G10.3	6.621374355	1.059812152	0.413975711	2.560082933	0.010464719	0.22247412
SPNS2	834.9440037	1.058689721	0.292398356	3.620710241	0.000293795	0.03576394
ASS1P1	22.2439483	1.057808439	0.326866761	3.236206818	0.001211296	0.078641055
IER3	1947.374855	1.055885199	0.336436902	3.138434551	0.001698529	0.093983603
AC010677.5	5.946914766	1.053328236	0.462251267	2.278691936	0.022685384	0.303259716
AP000695.6	1.472199083	1.052089281	0.533942255	1.970417721	0.048790516	NA
AC108676.1	2.841527572	1.050652159	0.454118893	2.313605922	0.020689349	0.292905313
RP11-1094M14.1	6.283419172	1.049306231	0.428690969	2.447698472	0.014377192	0.250364852
RPL29P3	3.108935012	1.04754535	0.514959591	2.034228257	0.041928587	0.373310762
RAB5CP2	1.602005208	1.04685936	0.494506892	2.116976281	0.034261861	NA
IGHV3-25	5.769563124	1.046782691	0.47504681	2.203535878	0.027557001	0.323478566
RP11-849F2.10	4.476639567	1.046765966	0.496192014	2.109598575	0.034892947	0.351427528
IGHV4-61	1171.763319	1.046662561	0.406252457	2.576384566	0.009983954	0.218679675
RERGL	10.45468167	1.04639324	0.365878711	2.859945683	0.004237136	0.146964763
RP11-655B23.1	3.296967013	1.044697236	0.449175748	2.325809533	0.020028714	0.288059676
RPL37AP8	4.927533958	1.04320038	0.406141167	2.568565967	0.010212027	0.22067148
PDZK1IP1	4089.033183	1.042757562	0.342144256	3.047713192	0.002305899	0.10923055
C2CD4A	142.887339	1.042079156	0.47731702	2.183201339	0.029020986	0.329659655
GPR3	4.692100919	1.039869826	0.396123617	2.62511444	0.008661985	0.204400239
PDX1	39.23475211	1.038603434	0.413197989	2.513573301	0.011951494	0.233894135
SPAG4	129.5481495	1.037510526	0.34107746	3.041861886	0.002351197	0.110257352
VDAC1P3	5.176561569	1.035944868	0.418412865	2.475891532	0.013290395	0.243496959
TMEM158	78.65067573	1.035385414	0.349460268	2.96281297	0.003048417	0.12573544
RPL3P8	1.933105214	1.033976923	0.440279518	2.348455654	0.018851444	0.281169915
AC073316.1	4.715103603	1.032233996	0.402040706	2.567486276	0.010243884	0.22067148
GRPR	5.624733992	1.031475139	0.40870528	2.523762693	0.011610628	0.231496564
AC079250.1	86.31783591	1.029879463	0.346439101	2.972757582	0.002951375	0.124032437
MAT1A	6.916309716	1.029056255	0.307047901	3.351451843	0.00080389	0.06262923
RP11-425I13.1	20.40252594	1.028366306	0.409312232	2.51242505	0.011990457	0.233894135
ASS1P5	6.016955256	1.02404222	0.329634791	3.10659629	0.001892547	0.099006778
CTB-47B8.5	4.149484032	1.021347902	0.45443349	2.247518998	0.024606878	0.312256578
RP11-18B3.3	1.370270048	1.019825949	0.476858059	2.138636286	0.032465136	NA
IGLV1-51	220.9445272	1.01962915	0.420722573	2.423519004	0.015370949	0.259978293
IGLV6-57	3989.447759	1.018863188	0.386931053	2.633190541	0.008458688	0.201645056
CCDC58P3	2.407726455	1.0166824	0.384293973	2.645585078	0.008154978	0.198482679
PON1	8.961621934	1.015461119	0.454053441	2.236435245	0.025323275	0.315013293
THY1	1429.640353	1.01362606	0.36967954	2.741904679	0.006108407	0.175003133
HSPB7	83.6075912	1.013618815	0.371818771	2.726109855	0.006408567	0.179112059
RP11-29G8.3	7.703327637	1.012313239	0.433685875	2.334208459	0.019584809	0.28450222
APOL1	5107.027341	1.010854912	0.299698235	3.372909129	0.000743785	0.05987751
AC007036.6	6.49833245	1.010376635	0.404489681	2.497904598	0.012492981	0.236414259
ASS1P6	1.45883294	1.009981453	0.51516124	1.960515225	0.0499356	NA
AC006042.8	7.117402758	1.009938936	0.47685011	2.117937931	0.034180325	0.349251744
ZBP1	459.2279031	1.009871872	0.325333929	3.104108681	0.001908532	0.099637181
ASS1P12	14.08384904	1.009051562	0.326367603	3.091763866	0.001989711	0.101982736
RP11-20O24.1	12.47087111	1.008234825	0.41056321	2.455735929	0.014059643	0.248249763
IGLL1	14.89943306	1.007895902	0.377621206	2.669065944	0.007606251	0.193752805
RP11-867G23.10	7.868987684	1.006179513	0.406910137	2.472731496	0.013408484	0.244598572
AC068137.13	9.529447686	1.002984967	0.425805429	2.355500656	0.018497764	0.279612021
IGLV2-18	248.0495024	1.002480954	0.401175827	2.498856828	0.012459464	0.236132949
MIR4461	86.35959138	1.001531919	0.388626079	2.577109394	0.009963041	0.21841057
ASS1P9	29.42081255	1.001248439	0.304109677	3.292392567	0.000993388	0.070199625
ANXA1	3136.513357	1.000133222	0.251051238	3.983781288	6.78E-05	0.013739098
LL22NC03-32F9.1	3.827012187	-1.001228644	0.36117558	-2.772138256	0.005568938	0.171203155
RP11-486L19.2	2.058474433	-1.004934483	0.5091803	-1.973631899	0.048423614	0.39167992
RP11-544L8__B.4	3.651160861	-1.005363435	0.340632821	-2.95145791	0.003162776	0.127721692
SLC6A18	6.384035495	-1.006067146	0.313011809	-3.21415077	0.00130831	0.082609472
RP11-363E7.4	487.8987505	-1.00683908	0.295162549	-3.411134252	0.000646932	0.055338938
RP11-815J4.4	4.554191438	-1.007318361	0.509052951	-1.978808607	0.047837559	0.391594008
MAP7D2	137.0165812	-1.00933718	0.273485478	-3.690642683	0.000223688	0.029967114
BEX1	41.0482474	-1.011429385	0.285848835	-3.538336566	0.000402656	0.043940184
SLC4A9	21.98542865	-1.011487157	0.357438079	-2.829824849	0.004657349	0.154919405
ACTL6B	3.471133304	-1.014849522	0.431730981	-2.350652527	0.018740525	0.280857121
AP000344.4	25.37271973	-1.015091771	0.418015681	-2.428358117	0.015167358	0.257743298
TRHDE-AS1	12.4889734	-1.017040977	0.383686398	-2.650708967	0.008032302	0.197262746
UNC5D	70.66652215	-1.017692229	0.502680649	-2.024530346	0.042915613	0.375598033
SNORA16	1.991766154	-1.018332776	0.414348687	-2.457671059	0.01398412	0.247433897
RP11-671J11.4	3.803012347	-1.018532068	0.467220835	-2.179979984	0.029258945	0.32999
RP11-243A14.1	38.79133334	-1.02120782	0.37161055	-2.748059282	0.005994917	0.174384059
MT1M	1141.468432	-1.021546805	0.401004475	-2.54746984	0.010850723	0.225381716
GPR33	1.870867487	-1.021581698	0.492810896	-2.072968974	0.038175167	0.358453414
GCNT4	238.4284382	-1.022900627	0.368311466	-2.777270653	0.005481751	0.170304219
RP11-230C9.2	4.870362579	-1.023677988	0.319399018	-3.20501295	0.001350564	0.084020348
RP11-366M4.3	6.660178466	-1.025558226	0.479872049	-2.137149325	0.032585848	0.342636458
LINC00313	4.970886141	-1.026596081	0.474768415	-2.162309136	0.030594356	0.333540976
RP11-690I21.2	4.323605968	-1.031008168	0.328298954	-3.140455236	0.001686855	0.093664835
CEL	27.84288214	-1.034324008	0.356700014	-2.899702742	0.003735167	0.138875813
AC073900.4	2.42728836	-1.040445693	0.443731295	-2.344765186	0.019039066	0.282738504
SLC5A8	91.96506633	-1.042362693	0.401955625	-2.593228279	0.009507964	0.212814931
RP5-1087E8.3	1.446745297	-1.043200442	0.498274952	-2.093624089	0.03629348	NA
SLC23A3	432.892777	-1.046053074	0.530472134	-1.971928416	0.048617779	0.392242344
SLC25A47P1	9.170870173	-1.051964939	0.468790095	-2.243999927	0.024832406	0.312347998
CRABP1	15.51017766	-1.053820759	0.422613052	-2.49358309	0.012646098	0.237395269
ASAH2C	14.46113094	-1.054937316	0.530256586	-1.98948461	0.046647739	0.38866448
RIMS2	21.98390027	-1.057352898	0.367620757	-2.876205651	0.004024874	0.143333062
TRBV24-1	12.97463445	-1.058246597	0.373626237	-2.832366928	0.004620479	0.154137731
KRT81	6.902329128	-1.058517399	0.391137866	-2.706251401	0.006804751	0.183667886
GLYATL3	21.33703482	-1.06548697	0.532841348	-1.999632673	0.045539943	0.385102277
MEP1AP3	5.004439747	-1.066037895	0.471885096	-2.25910482	0.023876865	0.309313722
RP11-463O12.3	3.963059134	-1.066647616	0.270233087	-3.947139217	7.91E-05	0.014407002
RP11-519C12.1	2.617162449	-1.068681781	0.403462396	-2.648776668	0.00807837	0.197400194
MAEL	2.595680896	-1.069019454	0.447115417	-2.390925058	0.016805983	0.269759645
RP11-403B2.7	3.769312266	-1.069359603	0.402296463	-2.658138218	0.007857366	0.195815463
INA	20.54029736	-1.070136257	0.32962369	-3.246539278	0.001168173	0.077324101
TRPM3	14.56427685	-1.070849775	0.254314349	-4.21073282	2.55E-05	0.006644376
RP11-420A6.2	1.737920382	-1.072515038	0.486557497	-2.204292495	0.02750378	0.323478566
RP11-107N15.1	1.171734465	-1.07405054	0.481036795	-2.232782505	0.025563291	NA
RP11-255P5.2	1.073921016	-1.082489487	0.547121544	-1.978517385	0.047870369	NA
AC007679.3	1.889710012	-1.085976616	0.539697848	-2.012193713	0.044199521	0.379366736
RP11-70C1.1	6.436001464	-1.086247209	0.401095451	-2.708201268	0.006764898	0.183587595
AC090952.5	1.406014819	-1.087114408	0.503697247	-2.158269507	0.030906884	NA
RNU4-72P	1.881919412	-1.090116411	0.462075585	-2.359173364	0.018315697	0.278474562
RP11-114H24.2	1.539514071	-1.092484253	0.518817378	-2.105720237	0.035228661	NA
RP11-119D9.1	69.06694634	-1.094572206	0.28027493	-3.905351815	9.41E-05	0.016206247
JMJD7	2.596015671	-1.094856003	0.498833951	-2.194830564	0.028175754	0.326017209
RP11-351A11.1	1.353476455	-1.096685155	0.476410073	-2.301977261	0.021336455	NA
RP11-29H23.5	10.52604236	-1.097083704	0.534619667	-2.052082576	0.040161638	0.366052078
RP11-419I17.1	1.76450505	-1.097759885	0.551513806	-1.990448605	0.04654154	0.388280658
RP11-950C14.3	1.829145657	-1.098666998	0.406995666	-2.699456258	0.006945289	0.185492229
CDH22	20.8453992	-1.099915974	0.401718863	-2.738024215	0.006180952	0.175844625
SLC3A1	2871.568653	-1.101415462	0.514802997	-2.139489218	0.032396068	0.34135183
CBLN2	119.3361616	-1.10498888	0.345968606	-3.193899276	0.001403651	0.086473087
KLRF2	5.327247835	-1.10505931	0.53205005	-2.076983754	0.037803059	0.358118138
RP11-178D12.2	1.637755578	-1.105460527	0.456702886	-2.420524507	0.015498135	NA
TUBB7P	2.19523875	-1.105629394	0.51014838	-2.167270224	0.030214256	0.332870529
RP11-466L17.1	1.644282877	-1.109981688	0.46175324	-2.403841692	0.016223797	NA
RP11-120K24.4	2.454594873	-1.114953375	0.41930308	-2.659063164	0.007835827	0.195471076
SPHKAP	4.294496098	-1.121639379	0.52607925	-2.132073026	0.033000844	0.34498608
PTPRN	76.51299616	-1.124510911	0.486545998	-2.311211922	0.020821152	0.29354269
RP11-255E6.5	3.111282327	-1.125449215	0.476036366	-2.364208482	0.018068641	0.278370417
CTC-498J12.3	1.141357506	-1.125497455	0.496825469	-2.265377935	0.023489497	NA
CTD-2184D3.6	4.708724277	-1.126243484	0.4226642	-2.664629475	0.007707319	0.194159943
RP11-415C15.2	8.109552135	-1.12704785	0.548803101	-2.053647015	0.040009868	0.36533238
TENM1	22.0607119	-1.127181583	0.345488383	-3.262574486	0.001104052	0.075146734
MEIOB	3.855497658	-1.13005204	0.546276864	-2.06864342	0.03857956	0.360390478
HSD17B1P1	1.125618888	-1.136070689	0.478488676	-2.374289602	0.017582754	NA
GRAMD1B	282.9806546	-1.136151175	0.379565007	-2.993298	0.002759801	0.120511469
GS1-72M22.1	3.289119765	-1.136984129	0.335818392	-3.38571131	0.00070994	0.058602716
PLB1	557.9875175	-1.138022833	0.430366132	-2.644313175	0.008185688	0.198526458
FGD5P1	3.507549462	-1.138095663	0.42125117	-2.701703266	0.00689853	0.185032602
DPP6	27.2068996	-1.1419695	0.294203227	-3.881566877	0.000103786	0.017273597
FGF23	1.81244392	-1.142242857	0.546730026	-2.089226496	0.036687339	0.357218606
SLC6A15	14.31822612	-1.146046081	0.50288962	-2.278921727	0.022671719	0.303259716
SLC37A2	1233.662541	-1.14622694	0.446517736	-2.567035634	0.010257207	0.22067148
RN7SKP160	1.92912588	-1.15035564	0.423432808	-2.716737147	0.006592894	0.18261295
PRAMENP	7.033533146	-1.150773259	0.571635773	-2.013123241	0.044101666	0.378790883
HOXC10	5.120853037	-1.152158524	0.532884589	-2.162116429	0.030609203	0.333540976
RIMS4	142.4641595	-1.154198622	0.554617011	-2.081073245	0.037427202	0.358118138
RP11-59E19.1	955.8253246	-1.156216535	0.398102312	-2.904320069	0.003680517	0.138413946
RP11-93O14.2	0.894645812	-1.157021125	0.574675771	-2.01334593	0.04407825	NA
AC017076.5	11.48756777	-1.160615286	0.440810246	-2.632913588	0.008465588	0.201645056
GATSL2	2.118215772	-1.163656536	0.459840523	-2.530565438	0.011387884	0.230304492
OAT	8008.311682	-1.163838416	0.264791076	-4.395308315	1.11E-05	0.003698367
SLC6A4	88.29386701	-1.164324145	0.574052817	-2.028252647	0.042534469	0.375598033
NPHS2	2.17259869	-1.165527454	0.574791779	-2.02773856	0.042586938	0.375598033
FLVCR1	1505.079748	-1.166410284	0.383083003	-3.044797794	0.002328368	0.10958044
RP11-362K14.5	1.935019669	-1.167684339	0.466767951	-2.501637777	0.012362033	0.235143524
CYBRD1	4380.719149	-1.167834707	0.295634343	-3.950267397	7.81E-05	0.014407002
CCR9	49.76693158	-1.170537285	0.35508311	-3.296516366	0.000978919	0.069624247
KIF5C	530.3817853	-1.173210429	0.380562954	-3.082828784	0.002050431	0.103866024
RP11-626P14.2	7.3824733	-1.173586687	0.436984734	-2.68564688	0.007238955	0.189938176
AC007743.1	63.26001124	-1.175161406	0.43969916	-2.67264874	0.0075255	0.193251187
SCARNA6	2.192327248	-1.17872499	0.433079882	-2.721726494	0.006494187	0.181093397
RP11-834C11.5	1.470951478	-1.179596154	0.543862283	-2.168924359	0.030088427	NA
DPP4	3942.356622	-1.181679515	0.31051724	-3.805519833	0.000141507	0.021953229
TTR	118.2808282	-1.181888233	0.33881719	-3.488277062	0.000486144	0.04703645
TRIM50	6.481206454	-1.183609519	0.511711609	-2.313040193	0.020720429	0.292905313
FABP2	6642.974751	-1.184429664	0.336785219	-3.516869496	0.000436668	0.045764183
OR2A20P	3.555474056	-1.188457815	0.555885156	-2.137955659	0.032520342	0.342091842
AC104600.1	3.940693582	-1.188668831	0.364904327	-3.257480777	0.001124059	0.075896445
MS4A8	1319.084476	-1.188777755	0.32558672	-3.651186253	0.000261032	0.033721053
AF129408.17	1.420936307	-1.191102699	0.584517573	-2.037753446	0.041574596	NA
CYP26A1	1.128014957	-1.192775095	0.602816833	-1.978669189	0.047853264	NA
RP11-248J23.5	1.107644246	-1.192826492	0.535026287	-2.229472682	0.025782471	NA
RP11-253I19.3	1.593381633	-1.192922288	0.565720985	-2.108676041	0.034972554	NA
HERC2P10	9.45859789	-1.195152731	0.408762171	-2.923833995	0.003457491	0.134441338
KCNH6	40.14328739	-1.201032296	0.322154299	-3.728127488	0.000192908	0.02671382
CSMD3	19.9564339	-1.201819704	0.339264774	-3.542424076	0.000396468	0.043836498
DDX11L2	42.95617149	-1.202767715	0.453847766	-2.650156736	0.008045444	0.19734062
GOLGA8N	5.727268896	-1.203192499	0.345056234	-3.486946127	0.00048857	0.04703645
SI	27305.60228	-1.205410645	0.450143211	-2.677838113	0.007409902	0.192232301
FAM9C	1.396912244	-1.207597905	0.503074938	-2.400433441	0.016375669	NA
SLC47A2	7.262877167	-1.209520065	0.512314669	-2.3608929	0.018230995	0.278474562
XXyac-YM21GA2.7	49.57037976	-1.218037077	0.529291164	-2.301260929	0.021376887	0.296344073
AC003104.1	1.251724407	-1.222102721	0.579242885	-2.109827764	0.034873194	NA
PHOX2B	5.757062264	-1.2222049	0.421298688	-2.901041314	0.003719248	0.138875813
AQP7P1	5.373929269	-1.224280509	0.368526634	-3.322095051	0.000893443	0.06595325
C19orf77	1464.170845	-1.22436195	0.409117322	-2.992691541	0.002765291	0.120511469
AC009274.6	4.87981505	-1.227981285	0.536421629	-2.289209121	0.022067205	0.300753754
RP1-35C21.1	32.61836836	-1.228993868	0.418981142	-2.933291612	0.003353887	0.131864011
MS4A10	70.22567895	-1.232492373	0.472051834	-2.610925931	0.009029745	0.206720742
LINC00264	1.206438016	-1.23463767	0.551666663	-2.238013917	0.025220148	NA
RP11-48G14.1	1.061174962	-1.239111751	0.588319107	-2.106189883	0.035187862	NA
RP11-567C2.1	28.63045656	-1.239593918	0.438422814	-2.827393737	0.004692859	0.154919405
RP11-202G11.2	1.049492117	-1.244919822	0.62199592	-2.001491942	0.045339401	NA
BSN-AS2	0.878187668	-1.248602487	0.624908739	-1.998055731	0.045710618	NA
SPOCK3	4.041992164	-1.24903791	0.453381244	-2.754939527	0.005870298	0.174384059
SCTR	7.652898827	-1.250335044	0.432792084	-2.888997027	0.003864727	0.140808416
TNR	24.94246733	-1.250812799	0.392451414	-3.187178734	0.00143668	0.087634815
RP11-1152H14.1	1.67480147	-1.251394828	0.479811995	-2.608094087	0.009104792	0.20731416
SOX6	377.0717938	-1.251630044	0.338594139	-3.696549645	0.00021855	0.029434438
ERI3-IT1	1.519203644	-1.251964841	0.495827998	-2.524998279	0.011569886	NA
RP11-455J20.3	1.925604252	-1.255077488	0.433259617	-2.896825456	0.003769594	0.139103586
BMPR1B	21.25418071	-1.25539919	0.453903931	-2.765781712	0.005678653	0.171645491
AC092653.5	80.06205779	-1.255668608	0.394668038	-3.181581702	0.001464732	0.087924153
PLA2G2F	12.64942605	-1.256682885	0.50057487	-2.510479369	0.012056737	0.233928409
SERPINA7	14.20208125	-1.257089689	0.563733621	-2.229935634	0.025751716	0.315907682
RP11-64C12.3	2.347755023	-1.257809308	0.51905218	-2.423281043	0.015381022	0.259978293
SLC7A14	21.17492883	-1.260979553	0.377126706	-3.343649578	0.000826841	0.063725466
RP11-245P10.6	0.775181692	-1.264833379	0.640079693	-1.976056095	0.048148424	NA
RP11-474L23.3	1.43020965	-1.265421833	0.626569403	-2.019603619	0.043424519	NA
PHEX	51.13473444	-1.266602582	0.513106951	-2.468496247	0.013568207	0.244691605
FAM151A	205.5995224	-1.272166038	0.419968563	-3.02919349	0.002452076	0.11227226
NDST4	8.93214338	-1.272896184	0.58194069	-2.187329748	0.028718461	0.328136923
ZNF488	147.1467519	-1.274095408	0.392740564	-3.244114631	0.001178163	0.077483358
RP11-266L9.1	0.869940366	-1.274146997	0.61278625	-2.079268255	0.037592701	NA
RP13-228J13.1	1.896717343	-1.280782887	0.472318868	-2.711691134	0.006694094	0.183587595
LINC00488	6.311487471	-1.282147261	0.540605795	-2.371686122	0.017707126	0.275752969
RPS15AP36	1.580990314	-1.284525	0.567243462	-2.264503844	0.023543144	NA
CTD-2105E13.15	1.230495091	-1.285349383	0.527795261	-2.435318156	0.014878701	NA
RP11-654D12.2	23.27289723	-1.285854875	0.48697088	-2.640516974	0.008277965	0.199279287
RP11-503C24.6	34.82836453	-1.291434356	0.356923867	-3.618234802	0.000296619	0.035934923
AGMO	179.7137813	-1.292031667	0.481867158	-2.681302608	0.007333617	0.190643914
RP11-167H9.6	8.657502532	-1.296476815	0.635911503	-2.038769244	0.041473063	0.371716093
AF131215.5	1.909430361	-1.29696185	0.563686152	-2.300858102	0.021399653	0.296344073
Metazoa_SRP	1.314000387	-1.299166223	0.524529977	-2.476819783	0.013255882	NA
SLC5A9	93.7206252	-1.304499112	0.3647804	-3.576121721	0.000348729	0.040318843
RP11-1079K10.3	2.586875081	-1.310803858	0.456320757	-2.872549272	0.004071746	0.143734047
RP11-282E4.1	1.281612151	-1.31148097	0.616831988	-2.1261559	0.033490281	NA
XPNPEP2	981.0617379	-1.311542175	0.378517149	-3.464947835	0.000530334	0.049367888
SERF1A	4.568425617	-1.312615449	0.640317648	-2.049944202	0.040369876	0.367304248
NCR2	9.991457706	-1.314232516	0.526858752	-2.494468417	0.012614595	0.237395269
RP11-927P21.2	1.413000417	-1.319733175	0.610216821	-2.162728278	0.030562085	NA
ATCAY	5.731696887	-1.321039084	0.418274441	-3.158306973	0.001586884	0.09116843
KCNJ3	272.344352	-1.321168145	0.45706765	-2.890530854	0.003845918	0.140808416
WI2-2373I1.2	2.312545561	-1.321287285	0.590961671	-2.235825687	0.025363192	0.315086834
MAF	2329.160978	-1.321355889	0.332616284	-3.972613346	7.11E-05	0.014005514
U1	1.194386117	-1.323466388	0.546775598	-2.42049278	0.015499487	NA
LINC00955	19.58231922	-1.325578924	0.595583602	-2.225680692	0.026035577	0.317131768
CTC-806A22.1	2.17307058	-1.331618853	0.376937361	-3.532732463	0.000411288	0.043940184
CTC-564N23.2	1.407811758	-1.332415924	0.523616029	-2.544643116	0.010938948	NA
RP11-65L3.1	1.501094689	-1.333707986	0.53448264	-2.495325174	0.012584175	NA
RP11-386M24.9	0.875772867	-1.334539073	0.593281453	-2.249419844	0.024485797	NA
RP11-116D17.3	2.416028488	-1.336137326	0.439909463	-3.037300711	0.002387072	0.110900294
RP11-20I23.13	9.921033162	-1.338211832	0.605546114	-2.209925556	0.027110329	0.322572151
AC124944.3	0.829362797	-1.338654168	0.669117458	-2.000626573	0.045432648	NA
PRKG2	764.6172282	-1.344551211	0.503992985	-2.667797473	0.007635027	0.193998788
IGFL4	0.916593139	-1.348130811	0.582959558	-2.312563184	0.020746668	NA
DAB1	46.89198603	-1.351826791	0.484025989	-2.792880592	0.005224097	0.165965046
AC007386.3	1.667347406	-1.354052711	0.443105665	-3.055823516	0.002244433	0.107630775
RP11-383C5.5	0.834193399	-1.356009647	0.632782424	-2.142931906	0.032118567	NA
CTD-2583A14.1	0.7188106	-1.358929283	0.59900621	-2.268639725	0.023290244	NA
ZPBP2	1.840207669	-1.35947311	0.4786776	-2.840060009	0.004510505	0.152550262
CPSF1P1	7.747009703	-1.360146617	0.348662707	-3.90103842	9.58E-05	0.016386308
RP11-238K6.1	6.084654252	-1.364481297	0.570339396	-2.392402324	0.016738483	0.269261997
SRSF10P1	0.812174361	-1.366686754	0.590377545	-2.314936884	0.020616386	NA
RP11-631M6.3	0.635497255	-1.368352944	0.63257111	-2.163160665	0.030528825	NA
RP11-876N24.1	7.398508931	-1.370175258	0.546328626	-2.507969002	0.012142732	0.234315287
RP5-899B16.1	0.839499587	-1.372166282	0.689201429	-1.990951012	0.046486273	NA
WI2-2373I1.1	0.629167105	-1.373746086	0.67047046	-2.048928578	0.040469099	NA
RP11-562A8.1	1.112955219	-1.376387694	0.568569124	-2.42079219	0.015486728	NA
CREB3L3	371.0110282	-1.377029109	0.415025543	-3.317938215	0.000906845	0.066435935
KCND2	1.225974393	-1.377507127	0.568122596	-2.424665268	0.015322507	NA
RP11-629N8.3	0.551668973	-1.378657583	0.678959243	-2.030545422	0.042301129	NA
WEE2	2.046327659	-1.379345918	0.60401231	-2.283638752	0.02239277	0.301748241
ASIC5	5.975219342	-1.382563696	0.67464733	-2.049313225	0.040431496	0.367329682
RP13-726E6.1	1.488126604	-1.382795498	0.564389827	-2.450071619	0.01428278	NA
AC087793.1	1.822727408	-1.384138575	0.421152914	-3.286546353	0.001014241	0.070745391
CTD-2589H19.4	1.237825882	-1.384477915	0.621254937	-2.228518171	0.025845981	NA
MYRFL	72.53123603	-1.385805945	0.62540038	-2.215870008	0.026700406	0.319496353
RP4-673D20.1	2.083143769	-1.387514382	0.650590061	-2.132701473	0.032949223	0.34498608
RP11-97N5.2	0.774344485	-1.38919528	0.701188782	-1.981200092	0.047568839	NA
RP11-115N12.1	1.362179597	-1.390027639	0.58655098	-2.36983261	0.01779614	NA
AL354808.1	2.257163543	-1.392751951	0.445351889	-3.127306711	0.001764158	0.095384769
RP11-210M15.2	4.238285748	-1.393895131	0.323866508	-4.303918727	1.68E-05	0.004720865
HSD3B1	51.32570708	-1.398867418	0.51195502	-2.732402975	0.006287419	0.178190252
LINC00939	2.717624411	-1.401059576	0.603095079	-2.323115582	0.020172944	0.289122624
AC104634.2	0.679493018	-1.401115472	0.597767876	-2.343912291	0.019082658	NA
RP11-388N2.1	3.40207166	-1.40491448	0.470657005	-2.985007055	0.002835718	0.122109482
BRINP1	8.050915041	-1.407997912	0.388297115	-3.626083884	0.000287752	0.03560426
TRPC7	4.987453448	-1.410067845	0.681430424	-2.069276329	0.038520164	0.360166375
PROSER2-AS1	0.978387356	-1.411659253	0.60685505	-2.326188523	0.020008496	NA
RP11-203H2.2	1.413481417	-1.41448437	0.644143299	-2.195915679	0.028097979	NA
MANSC4	1.462712568	-1.414743134	0.660974333	-2.140390426	0.032323228	NA
RP11-96H17.1	4.616250306	-1.41656854	0.619520473	-2.28655646	0.022221725	0.301054225
SLC28A1	19.99071957	-1.416796818	0.631118367	-2.244898728	0.024774635	0.312256578
ST8SIA3	4.235869247	-1.419927868	0.442719173	-3.207287949	0.001339928	0.083656442
SLC2A5	570.6981457	-1.421688996	0.43203754	-3.290660801	0.000999524	0.070199625
LINC-ROR	0.75812564	-1.423004056	0.664130392	-2.142657637	0.032140599	NA
CTC-260E6.11	0.785975639	-1.425780218	0.635885653	-2.242195924	0.024948712	NA
EGLN3-AS1	9.757480271	-1.426470549	0.535375678	-2.664429125	0.007711912	0.194159943
AC105402.3	10.56993739	-1.427050173	0.683373582	-2.088243108	0.036775911	0.357293217
RP11-79O8.1	0.931164404	-1.430728878	0.692407807	-2.066309571	0.038799258	NA
RP11-331F9.4	0.916045414	-1.434700919	0.666241975	-2.15342319	0.031285435	NA
TMEM229A	26.06211497	-1.437282549	0.665673096	-2.159141714	0.030839174	0.334410232
DCX	5.735254555	-1.437873062	0.460584867	-3.121841735	0.001797235	0.096615705
RP11-311F12.1	1.414844685	-1.439424814	0.597596332	-2.408690845	0.016009853	NA
NKX1-1	0.557936408	-1.439933849	0.618684885	-2.327410747	0.019943414	NA
AC006116.27	2.62719283	-1.440230069	0.369696078	-3.895713679	9.79E-05	0.016527208
HS3ST6	9.544607924	-1.440450659	0.682843864	-2.109487592	0.034902516	0.351427528
NOS1	5.844186347	-1.443937223	0.400487384	-3.605449958	0.000311613	0.037348227
RP11-478C6.6	1.138484489	-1.445866399	0.659704311	-2.19168857	0.028402002	NA
AC004231.2	1.710961898	-1.446338628	0.634951706	-2.277871868	0.022734213	0.303261459
SLC7A7	1886.422021	-1.452648855	0.328946579	-4.416063115	1.01E-05	0.003534769
RP1-90G24.6	2.397275225	-1.456058829	0.589961138	-2.468058888	0.013584797	0.244694525
ST6GAL2-IT1	1.270670812	-1.457185861	0.74341337	-1.960128671	0.049980753	NA
SLFN14	1.361563595	-1.458176582	0.667167379	-2.18562332	0.028843175	NA
GNAT3	4.141882472	-1.458184529	0.628472879	-2.320202793	0.02032991	0.290164033
LINC00670	1.778902246	-1.459840797	0.641274908	-2.276466424	0.022818108	0.303761564
MGAM	438.9975292	-1.460541034	0.452697523	-3.226306663	0.001253989	0.080586311
PDZD7	13.16747368	-1.461977397	0.434222176	-3.366887913	0.000760216	0.06053039
CTD-2325A15.5	1.293094991	-1.463285555	0.682684601	-2.143428389	0.032078716	NA
AQP8	25124.87186	-1.465741627	0.713254853	-2.055004071	0.039878611	0.365181354
PKLR	44.53940471	-1.466038977	0.415873955	-3.525200267	0.000423163	0.044708444
AC114812.10	0.818206881	-1.466224219	0.709665138	-2.066078973	0.038821023	NA
MUC17	1918.745278	-1.470432164	0.38651622	-3.80432201	0.000142193	0.021953229
MME	1303.944104	-1.475408581	0.503225091	-2.931905834	0.003368889	0.132072798
HEMGN	4.804156113	-1.48024248	0.495527031	-2.987208339	0.002815378	0.12185533
ZPBP	0.832851074	-1.482158615	0.631756123	-2.346092996	0.018971373	NA
ISM2	1.830055804	-1.48674728	0.540785042	-2.749238911	0.005973383	0.174384059
TAS2R3	0.674827095	-1.493141342	0.647402803	-2.306356004	0.021090748	NA
RP11-21B21.4	0.56173241	-1.495219157	0.722293042	-2.070100456	0.038442938	NA
GABRR1	5.884522372	-1.495278245	0.566148283	-2.641142416	0.008262698	0.199249057
OVCH1-AS1	5.004260691	-1.495391578	0.623414144	-2.398712945	0.016452807	0.267961644
AC098820.4	1.056272809	-1.5015418	0.513109159	-2.926359377	0.003429545	NA
RP4-801G22.2	0.621396803	-1.501729741	0.717716536	-2.092371663	0.036405282	NA
AC005626.3	2.62901939	-1.502452329	0.606022521	-2.479202138	0.013167666	0.242264568
RP5-828H9.1	8.109696651	-1.507273119	0.692177794	-2.177580866	0.029437255	0.330826145
RP11-266E14.1	35.37290107	-1.512330997	0.578703608	-2.613308396	0.008967035	0.206524451
RP11-231P20.2	10.93355215	-1.513373768	0.437747564	-3.457183756	0.000545852	0.049895254
RP11-252I14.1	1.027089312	-1.516913142	0.585040625	-2.592833861	0.009518874	NA
RP11-384J4.1	1.017603231	-1.517122721	0.696125565	-2.179380842	0.029303388	NA
DIO3	83.31592148	-1.518352317	0.453617726	-3.347206759	0.000816303	0.063207316
APOC3	96.20154129	-1.518391767	0.643562277	-2.359354829	0.018306742	0.278474562
CTD-3234P18.2	1.409281141	-1.532591553	0.565967426	-2.707914772	0.006770741	NA
SLC6A19	5716.239274	-1.53574393	0.655752347	-2.341957199	0.019182915	0.282805386
GLRA3	2.479522807	-1.541407304	0.643211624	-2.396423271	0.016555959	0.267961644
RP11-63M22.2	0.907794289	-1.546362755	0.709119933	-2.180678731	0.029207187	NA
MIR342	1.683318921	-1.547622895	0.529912273	-2.920526611	0.003494404	0.134875453
RP11-57H12.2	1.800695799	-1.555825711	0.478262232	-3.253080854	0.00114161	0.076067283
RP1-186E20.1	1.304815245	-1.558786069	0.647689574	-2.406686987	0.016097961	NA
HULC	0.848416975	-1.559497133	0.72551645	-2.149499343	0.031594838	NA
LEAP2	237.8522052	-1.564969062	0.391015311	-4.002321696	6.27E-05	0.01323475
GLTPD2	7.385423404	-1.570814797	0.528237699	-2.973689307	0.002942428	0.124032437
SLC45A2	10.70026172	-1.580983707	0.444248426	-3.558782913	0.000372577	0.041940608
MIR5692C2	0.996375189	-1.583903465	0.698490012	-2.267610756	0.023352942	NA
AC092566.1	0.54869128	-1.591127105	0.794272587	-2.003250685	0.045150388	NA
VCX3B	0.666925781	-1.593828709	0.703969783	-2.264058412	0.023570522	NA
RP11-384C4.2	0.62567687	-1.595021631	0.696180424	-2.291103822	0.02195741	NA
RALYL	6.292947403	-1.599356147	0.550016297	-2.907834103	0.003639413	0.137592254
RP11-56F10.3	1.598815649	-1.604682824	0.563914135	-2.845615538	0.004432568	NA
RP11-1057B6.1	0.623177044	-1.610312985	0.806010515	-1.997880867	0.045729577	NA
DPEP1	378.3847469	-1.611154471	0.6315999	-2.55090995	0.010744208	0.224383791
AC067959.1	5.113859557	-1.618216019	0.746070571	-2.168985188	0.030083808	0.332870529
AC007193.9	0.605602511	-1.623104258	0.717400865	-2.262478813	0.023667836	NA
RP11-817J15.3	1.729212176	-1.626069748	0.674820812	-2.40963189	0.015968623	0.264610955
GJD2	1.892587302	-1.63004463	0.543412363	-2.999645833	0.002702937	0.119062905
LL0XNC01-116E7.1	2.047611734	-1.631890696	0.444284936	-3.67307231	0.000239652	0.031604059
RP11-432I5.4	0.516474273	-1.641204262	0.756992834	-2.168057857	0.030154285	NA
RP11-161I6.2	0.817917288	-1.652979165	0.720016897	-2.295750517	0.02169015	NA
CYP2D6	70.86111358	-1.653655415	0.407838984	-4.054677168	5.02E-05	0.011150481
AF196972.4	7.015469127	-1.654274676	0.427676634	-3.868050166	0.000109709	0.018037885
ESPNP	4.056273648	-1.65504734	0.524497765	-3.155489787	0.001602289	0.09116843
MTCYBP3	0.64480439	-1.662036814	0.666874737	-2.492277367	0.012692688	NA
DNASE1	1084.147009	-1.667048514	0.306306307	-5.442423084	5.26E-08	5.98E-05
FAM106DP	0.870476667	-1.672746016	0.821362359	-2.036550613	0.041695096	NA
MAFA	10.75637613	-1.678886681	0.474615474	-3.537361867	0.000404146	0.043940184
NMRK2	0.892996606	-1.695371626	0.651541682	-2.602092351	0.00926569	NA
SVOPL	35.04161435	-1.71255124	0.454824601	-3.765300372	0.000166349	0.024346568
CLDN15	1113.058886	-1.712764913	0.355657405	-4.815771837	1.47E-06	0.000928181
USP12-AS2	0.977613163	-1.716519742	0.778434163	-2.205093025	0.027447567	NA
RP4-535B20.4	0.623940206	-1.72185512	0.699813169	-2.460449726	0.013876301	NA
RP11-406A20.1	1.294335118	-1.723080802	0.615738054	-2.798399077	0.005135662	NA
PGC	11.35835138	-1.742533085	0.544680919	-3.199181436	0.001378184	0.085528481
ZNF849P	1.281277589	-1.745698519	0.66820577	-2.612516381	0.008987838	NA
OTC	533.2809105	-1.746197802	0.504644209	-3.46025531	0.000539663	0.049688286
CASP16	35.09448517	-1.749528566	0.52475895	-3.333966129	0.000856171	0.064607756
RN7SL403P	0.76553872	-1.749994469	0.660547022	-2.649310966	0.008065608	NA
RP11-527D7.1	1.018417236	-1.750033343	0.800916257	-2.185039108	0.028885979	NA
OR10AB1P	0.664038692	-1.75375685	0.652181443	-2.689062789	0.007165294	NA
RP11-613F22.6	0.802983265	-1.764865286	0.725120364	-2.433892874	0.014937415	NA
ZNF98	1.847085412	-1.766214544	0.503169902	-3.510175264	0.000447811	0.045764183
IFLTD1	0.677333431	-1.768509421	0.748870751	-2.361568292	0.01819782	NA
FABP6	1647.529314	-1.768851363	0.795409071	-2.223825989	0.026160154	0.317838341
SLC5A4	10.5326173	-1.773720336	0.584881436	-3.032615204	0.002424445	0.111726836
RP11-746P2.3	0.587304373	-1.775806572	0.895007412	-1.984124989	0.047241908	NA
RP11-390N6.1	5.748107678	-1.785905329	0.794669229	-2.247356841	0.024617231	0.312256578
RP11-225H22.5	0.806407529	-1.791297414	0.823336335	-2.175656942	0.029580922	NA
RP11-486P11.1	0.771072384	-1.791569874	0.857065365	-2.090353836	0.036586027	NA
AC092295.4	0.891897974	-1.792396159	0.770761632	-2.325487005	0.020045934	NA
HOXC6	9.613903937	-1.792695723	0.66523321	-2.694837983	0.007042286	0.186934407
SLC15A1	1279.532323	-1.792740815	0.456958201	-3.923205256	8.74E-05	0.015364079
SULT1E1	66.67338608	-1.795091203	0.768772763	-2.335008846	0.019542959	0.28450222
MLIP-IT1	1.309551671	-1.798947396	0.888260238	-2.025248142	0.042841891	NA
RP11-478C6.5	0.670538253	-1.801793206	0.884346784	-2.037428347	0.041607136	NA
HOXC11	2.254549098	-1.805745338	0.756281002	-2.387664549	0.01695581	0.270897477
MIR374B	0.903950374	-1.806087511	0.666159927	-2.711192068	0.006704178	NA
PRLHR	1.400916275	-1.813131379	0.632376475	-2.867170824	0.004141594	NA
RP11-675F6.4	0.660525044	-1.837715649	0.716408861	-2.565177164	0.010312314	NA
AC104843.4	0.452030605	-1.837745505	0.67247275	-2.732817806	0.006279506	NA
ALDOB	6963.674216	-1.841257048	0.729467367	-2.524111607	0.01159911	0.231496564
PDZK1	419.6591216	-1.847622227	0.484259723	-3.815353909	0.000135988	0.021620857
NAALADL1	1392.275093	-1.853633031	0.425368184	-4.357714329	1.31E-05	0.00408585
DRD5	2.493532998	-1.863599175	0.81409415	-2.289169102	0.022069529	0.300753754
RP11-288I21.1	0.693543751	-1.865538125	0.78566752	-2.374462578	0.017574518	NA
DEFA5	18275.96972	-1.88500303	0.842638224	-2.237025303	0.025284686	0.314812898
REG3A	11340.22997	-1.893790368	0.854515768	-2.216214654	0.026676805	0.319496353
GREB1L	17.95988937	-1.896906684	0.594168339	-3.192540835	0.00141027	0.086620619
GALNT13	17.38693999	-1.903188166	0.507438535	-3.750578711	0.000176427	0.025238019
RP11-381P6.1	0.739435291	-1.918177518	0.831278169	-2.307503782	0.021026752	NA
RNU6-1302P	0.425217127	-1.919167209	0.965831649	-1.987061836	0.046915545	NA
RP3-408N23.4	0.661467528	-1.920251542	0.761337674	-2.522207436	0.011662091	NA
GSTA1	566.613157	-1.935585816	0.458439032	-4.222122643	2.42E-05	0.006383076
PLA2G12B	445.5950568	-1.939965653	0.518789892	-3.739405262	0.000184456	0.025946832
LPO	4.495461475	-1.940130416	0.679965645	-2.853277117	0.004327087	0.148437669
EGFR-AS1	16.0440626	-1.944054652	0.437481973	-4.443736594	8.84E-06	0.003291966
RP5-1096J16.1	1.046312654	-1.948058184	0.759302164	-2.56559019	0.010300044	NA
ENPP7	29.91406973	-1.962032881	0.811089943	-2.419007778	0.015562907	0.261829114
TM6SF2	91.11059456	-1.967594345	0.434426232	-4.529179405	5.92E-06	0.002677283
PNLIPRP2	1368.584497	-1.970670426	0.588487984	-3.348701214	0.000811913	0.063060238
CYP2T3P	0.975250127	-1.981782836	0.867104101	-2.28551893	0.022282418	NA
RP11-419J16.1	1.486553768	-2.005946695	0.933644212	-2.148512967	0.031673027	NA
TMPRSS4-AS1	0.697404432	-2.006391047	0.738312272	-2.717537177	0.006576977	NA
CYP4F2	303.5754991	-2.019159574	0.459149209	-4.397610915	1.09E-05	0.003698367
SLC52A1	178.0290087	-2.02835135	0.488814175	-4.149534639	3.33E-05	0.008071597
RN7SL812P	0.635978057	-2.030982014	0.982286062	-2.067607485	0.038676948	NA
GPD1	503.058232	-2.042314464	0.509925356	-4.005124362	6.20E-05	0.013188712
ALPI	1508.043033	-2.083963152	0.368494571	-5.65534289	1.56E-08	2.32E-05
RP5-1102E8.3	0.864394749	-2.085696449	0.685481629	-3.042673007	0.00234487	NA
AQP7P2	2.674328963	-2.09031123	0.714937614	-2.923767319	0.003458231	0.134441338
AC079779.4	4.792620469	-2.101935823	0.632935619	-3.32093148	0.000897176	0.066036297
SOAT2	10.37035644	-2.105046678	0.662904673	-3.175489272	0.001495841	0.087924153
TMEM252	31.41602659	-2.107156672	0.665257836	-3.167428563	0.001537935	0.08870276
SLC5A11	116.6553836	-2.108176028	0.480036916	-4.391695633	1.12E-05	0.003698367
REG1A	14740.50971	-2.116027019	0.795629678	-2.659562707	0.007824216	0.195373924
ZNF716	0.427260111	-2.124339568	0.708868262	-2.996804457	0.002728257	NA
FOLH1	169.8133381	-2.128131391	0.63267835	-3.363686129	0.00076909	0.061044977
NRSN1	1.637635804	-2.145557612	0.675283492	-3.177269452	0.001486688	NA
PSG5	0.613954895	-2.151622002	0.773005249	-2.783450701	0.005378404	NA
RP5-921G16.1	3.361158501	-2.152632513	0.938057109	-2.294777677	0.021745869	0.298431107
ECEL1	9.424307542	-2.161651146	0.602116516	-3.590087782	0.000330567	0.038929985
NTS	111.9860773	-2.165096527	0.671534777	-3.224101863	0.001263684	0.08100377
RP11-497H16.8	0.669982567	-2.17396224	0.960192301	-2.264090471	0.023568551	NA
CPA2	107.7526833	-2.184391648	0.527612872	-4.140140935	3.47E-05	0.008071597
AKR1C4	4.704401854	-2.195993056	0.963741658	-2.27861174	0.022690155	0.303259716
TM4SF20	1129.165039	-2.200504665	0.505422417	-4.353793165	1.34E-05	0.00408585
CEACAM20	56.22085835	-2.218869289	0.665389844	-3.334690648	0.000853943	0.064607756
GBA3	1199.330649	-2.228766879	0.512416807	-4.34951947	1.36E-05	0.00408585
OR4D5	0.596001791	-2.250305451	0.777968702	-2.892539821	0.003821407	NA
LINC01021	0.982095111	-2.265998263	0.975990049	-2.321743203	0.020246767	NA
FMO1	50.23154955	-2.282883864	0.666033806	-3.427579565	0.000608988	0.05410376
SLC34A2	26.71764022	-2.303248755	0.832205446	-2.767644415	0.005646302	0.171578311
RP11-62H20.1	2.517590144	-2.30371772	0.887201186	-2.596612534	0.009414806	0.211707716
UGT3A1	3.266716599	-2.305355598	1.035660361	-2.225976472	0.026015757	0.317131768
MIR3615	5.145776188	-2.308782601	0.578583848	-3.990402791	6.60E-05	0.01357835
SLC7A9	194.5720166	-2.318028528	0.670109468	-3.459178895	0.000541825	0.049706545
AC012531.25	2.155335687	-2.326919326	0.939696855	-2.476244667	0.013277256	0.243432377
SLC5A12	166.036317	-2.333360679	0.480896075	-4.852110047	1.22E-06	0.000835935
CTB-43P18.1	1.939260092	-2.334582014	1.014609452	-2.300966159	0.021393544	0.296344073
CYP2C19	39.37577781	-2.380932237	0.540692667	-4.403485345	1.07E-05	0.003694829
PRSS1	372.6098819	-2.390029124	0.870960747	-2.744129552	0.006067159	0.174966359
HOXC8	9.590802221	-2.395940893	0.714218328	-3.354633729	0.000794701	0.06262923
NAT8	12.38259037	-2.401751407	0.774805646	-3.099811442	0.001936439	0.100518744
RP11-600L4.1	0.661916182	-2.413268749	0.978659346	-2.465892507	0.013667234	NA
SMLR1	9.697845777	-2.419700927	0.98099831	-2.466569925	0.013641409	0.245050358
BPIFB1	3.746574804	-2.436950962	0.793199889	-3.072303709	0.002124135	0.105327866
GPR112	7.730580518	-2.439535807	0.610955094	-3.992987095	6.52E-05	0.01357835
RP11-776A13.1	2.627957825	-2.489127991	0.839893673	-2.963622742	0.003040408	0.12573544
RP6-149D17.1	11.1317577	-2.490690057	0.694334107	-3.587163631	0.000334295	0.039006167
CUBN	257.9034634	-2.517669139	0.5397261	-4.664716308	3.09E-06	0.001630202
RP11-463P17.3	1.37309773	-2.527861851	1.037040035	-2.437574023	0.014786187	NA
LINC00470	4.454951169	-2.527879386	0.945259769	-2.674269518	0.007489224	0.193102996
ABCG5	41.71298551	-2.528233115	0.83986022	-3.010302254	0.002609878	0.117354912
RBMY2TP	1.736154102	-2.541450075	1.295944474	-1.961079449	0.049869756	0.394986143
DEFA6	9006.13106	-2.563252159	0.836029558	-3.065982697	0.002169559	0.106333196
ENPEP	830.0819236	-2.600375016	0.551880145	-4.711847384	2.45E-06	0.001381241
APOB	1902.156903	-2.667790144	0.663745496	-4.019296791	5.84E-05	0.012632322
ABCA4	25.50688604	-2.697263794	0.52908708	-5.097958153	3.43E-07	0.000289776
LCT	20.82588099	-2.716482118	0.623306099	-4.358183118	1.31E-05	0.00408585
C17orf78	61.44817109	-2.735987485	0.752076331	-3.637911969	0.000274857	0.034766432
PHYHIPL	64.20992291	-2.79720956	0.570862027	-4.899974823	9.58E-07	0.000693399
SLC34A3	7.91319667	-2.803969458	0.803761508	-3.488559021	0.000485632	0.04703645
GSTA2	71.59057061	-2.822478224	0.659367184	-4.280586433	1.86E-05	0.005130093
KCNJ13	113.4793608	-2.82455352	0.743742148	-3.797759111	0.00014601	0.022137582
C19orf69	24.22346845	-2.937223871	0.878824462	-3.342219064	0.000831114	0.063725466
ABCG8	93.27917317	-3.015488589	0.67957336	-4.43732607	9.11E-06	0.00334236
NLRP6	114.9433674	-3.019977086	0.582678124	-5.182925123	2.18E-07	0.000190714
REG3G	54.93266344	-3.134264286	0.864475951	-3.625623456	0.000288265	0.03560426
TTC36	4.321643304	-3.151204084	0.90208905	-3.493229501	0.000477216	0.047016007
LRAT	29.472712	-3.189036354	0.575734314	-5.539076401	3.04E-08	3.85E-05
ACOT12	3.109713964	-3.360406391	0.984938977	-3.411791459	0.000645375	0.055338938
CPO	211.345249	-3.434636142	0.711361851	-4.828254617	1.38E-06	0.000894217
RP5-881L22.4	15.95444319	-3.489464026	1.029015327	-3.391070993	0.000696201	0.058564121
AADAC	179.9045577	-3.51029164	0.695848632	-5.044619592	4.54E-07	0.000359563
UBE2V2P1	2.665992895	-3.612717238	1.600578691	-2.25713191	0.023999834	0.309722622
RP11-515O17.2	1.4353318	-3.679686446	1.017327613	-3.617012258	0.000298023	NA
REG1B	6102.237384	-3.724343084	0.842427199	-4.420967279	9.83E-06	0.003504147
AC007126.1	3.220744282	-3.758763048	1.376858996	-2.729954962	0.006334298	0.178204913
RP11-132E11.2	3.260674384	-3.880984295	1.48068735	-2.621069393	0.008765442	0.205429323
GATA5	56.40175704	-3.887494569	0.989188975	-3.929981699	8.50E-05	0.015041909
ZNF736P9Y	3.1954987	-3.914668837	1.270611204	-3.080933667	0.002063526	0.104288387
CCL25	207.951147	-3.957511616	0.729924324	-5.421810845	5.90E-08	6.22E-05
G6PC	194.2950082	-4.015585526	0.729423672	-5.50514835	3.69E-08	4.45E-05
CPS1	1228.826269	-4.036058614	0.746598568	-5.40592868	6.45E-08	6.39E-05
SLC10A2	415.3068375	-4.046134964	0.721609176	-5.607100215	2.06E-08	2.89E-05
APOA4	2040.532153	-4.119059922	0.79097099	-5.207599233	1.91E-07	0.000172989
MTTP	754.8124537	-4.204116624	0.721723861	-5.8251041	5.71E-09	1.81E-05
C10orf112	285.5202382	-4.325270636	0.748306682	-5.780077528	7.47E-09	1.96E-05
SLC2A2	177.7167852	-4.421217019	0.793777825	-5.569841936	2.55E-08	3.40E-05
TMPRSS15	119.7713997	-5.461355454	1.010862496	-5.402668987	6.57E-08	6.39E-05
RNU1-70P	7.97596585	-5.529215074	1.776368622	-3.112650723	0.001854153	0.09862848
