# Supplementary material for: Multi-factor mediated functional modules identify novel classification of ulcerative colitis and functional gene panel
Source: Sci Rep. 2021 Mar 11;11:5669. doi: 10.1038/s41598-021-85000-3 (PMC7952401; doi:10.1038/s41598-021-85000-3)
Supplement: Supplementary file 3 — Supplementary Table 3. [file 41598_2021_85000_MOESM3_ESM.csv]

	baseMean	log2FoldChange	lfcSE	stat	pvalue	padj
DEFB4A	28.70195826	6.979366798	1.164451055	5.993697	2.05E-09	1.33E-05
ABCA12	62.52598527	4.249607759	0.734185115	5.788196563	7.11E-09	3.47E-05
SERPINB7	27.13286825	3.980839933	0.810700036	4.91037345	9.09E-07	0.002531262
MMP10	73.93302014	3.907670871	0.570680832	6.847384124	7.52E-12	1.47E-07
IGLVI-70	306.4666505	3.837362799	0.622174137	6.167666844	6.93E-10	6.75E-06
RP5-884M6.1	18.21490905	3.48332674	0.805081502	4.32667591	1.51E-05	0.021075925
SERPINB3	3.206511885	3.400102509	1.235902578	2.751108841	0.005939391	NA
REG1B	11867.42369	3.283989751	0.731710981	4.48809685	7.19E-06	0.012733992
CXCL5	314.194116	3.268086643	0.572185198	5.711588935	1.12E-08	4.36E-05
PLA2G3	23.14096111	3.146761734	0.770447074	4.084332123	4.42E-05	0.047867771
AC097467.2	6.889733831	3.119546625	1.042240735	2.993115238	0.002761455	NA
KLK6	1.826792918	2.850655469	1.362638676	2.092011271	0.036437507	NA
CYP1A1	13.5514496	2.646104515	0.781701499	3.385057491	0.000711633	0.242001034
SLC6A14	726.6196625	2.525969084	0.687711545	3.67300666	0.000239713	0.141590617
LY6D	1.594792008	2.483199357	1.101593177	2.254189122	0.024184273	NA
PIWIL1	4.488726014	2.428233531	0.878167162	2.765115386	0.005690266	NA
RP11-254I22.3	3.843998654	2.424692956	0.753317854	3.218685105	0.001287798	NA
SAA1	295.5438197	2.407787157	0.756253619	3.18383555	0.001453376	0.399696847
CLDN14	6.65171304	2.39422873	0.894580609	2.67637003	0.007442443	NA
IL24	1.439348691	2.386267451	1.005994497	2.372048216	0.017689782	NA
TCN1	47.10004693	2.36254528	0.602366011	3.922109209	8.78E-05	0.074389259
U1	7.305392924	2.352654319	0.686673614	3.426160947	0.000612178	0.229472389
TNIP3	499.4056202	2.341909409	0.659525953	3.550898032	0.000383919	0.174031433
PI3	4348.320374	2.296610301	0.65466813	3.5080527	0.0004514	0.190715323
DUOXA2	987.4037718	2.209363173	0.824132367	2.680835337	0.007343864	0.781222391
FCGR3B	57.36349349	2.183560376	0.490890832	4.4481588	8.66E-06	0.014068268
DMBT1	29059.05616	2.175765123	0.531012017	4.097393376	4.18E-05	0.047867771
FOLH1	280.5871058	2.154695858	0.596536747	3.612008598	0.000303834	0.155851102
NPSR1-AS1	1.941688441	2.116681792	0.876121803	2.41596749	0.015693462	NA
SEMG1	14.02142487	2.070743005	0.830680203	2.492828163	0.012673016	0.933477323
IGKV2-29	562.0304181	2.038850604	0.653936656	3.117810547	0.001821999	0.461225989
DUOX2	6998.389685	2.033891647	0.744358852	2.732407416	0.006287334	0.761188838
TRIM29	213.7788526	2.030969603	0.476600855	4.261363745	2.03E-05	0.024752795
REG1A	59743.0732	1.965709452	0.725142388	2.710790991	0.006712292	0.776575799
NOS2	3486.703943	1.960977004	0.444528264	4.411366298	1.03E-05	0.015401735
MYEOV	155.4750882	1.947033751	0.541432136	3.596080878	0.000323047	0.161457433
CXCL2	164.5344478	1.904298553	0.508618875	3.744057967	0.000181072	0.117648417
S100A8	137.1416758	1.896279517	0.400960388	4.729343777	2.25E-06	0.005488136
MMP7	109.248264	1.891308476	0.640182527	2.954326926	0.003133519	0.57082752
MLK7-AS1	11.03162804	1.860525072	0.586932962	3.169910693	0.001524858	0.399696847
S100A12	5.111591905	1.837160669	0.757408798	2.425586651	0.015283667	NA
FOSB	130.7715332	1.813290913	0.425326911	4.263287519	2.01E-05	0.024752795
PPBP	2.629890089	1.811888007	0.786734639	2.30304847	0.021276116	NA
RP11-350J20.12	2.184570909	1.801394016	0.916594389	1.965312071	0.049378129	NA
SAA2	58.32298875	1.799277032	0.874351081	2.057842749	0.039605231	0.999987213
CXCL3	277.5158189	1.79485402	0.545789944	3.28854359	0.001007072	0.311584844
CARD14	41.53503616	1.783581666	0.356568152	5.002077883	5.67E-07	0.001842503
LYPD5	122.6983111	1.777823379	0.479808592	3.705276247	0.00021116	0.128623119
CXCL1	744.0144572	1.775834296	0.517935068	3.428681323	0.000606521	0.229472389
C4BPB	310.3024846	1.769945222	0.464390249	3.811331581	0.00013822	0.096221014
CLDN18	39.56556978	1.76387475	0.567006785	3.110852983	0.001865478	0.466178144
MMP13	6.580844015	1.748371029	0.619804506	2.820842722	0.004789768	NA
S100P	1860.735682	1.722299072	0.481897591	3.573993946	0.000351577	0.16714488
LRRIQ4	6.419101656	1.721068604	0.637901911	2.698014498	0.00697544	NA
REG3G	480.9877569	1.718629159	0.859259811	2.000127477	0.0454865	0.999987213
HOXD13	18.36010555	1.715139393	0.670108993	2.559493174	0.010482491	0.894814786
CDH3	190.7930572	1.714320828	0.522672384	3.279914687	0.001038385	0.316253076
RP11-734K21.2	1.429472708	1.683788315	0.776171097	2.16935199	0.030055971	NA
CAPN11	21.22428554	1.659507677	0.463920846	3.577135395	0.00034738	0.16714488
RP11-97N5.2	1.097834078	1.651934745	0.658678861	2.507951664	0.012143328	NA
C2CD4A	75.26301698	1.649690661	0.425011064	3.881524037	0.000103804	0.078401566
GPR110	148.8149746	1.625897701	0.544360201	2.986804876	0.002819096	0.560945172
C2orf61	2.673465893	1.604420282	0.714504873	2.245499426	0.024736089	NA
PF4	20.11971252	1.601776712	0.571254121	2.803965264	0.005047834	0.701642648
PROK2	10.03686533	1.598822779	0.566063491	2.824458395	0.00473606	0.684478977
ANAPC1P1	10.08805358	1.546071967	0.577013271	2.679439184	0.00737456	0.781222391
IGLV1-36	354.5312349	1.533936156	0.431777263	3.552609849	0.00038143	0.174031433
SYT12	29.9472386	1.52845451	0.492568472	3.103029523	0.001915505	0.467774188
C4BPA	366.4761797	1.524131638	0.610772176	2.495417601	0.012580897	0.933477323
MTND1P23	850.0626676	1.498588647	0.594637415	2.52017214	0.011729745	0.926540726
IGKV6D-21	378.8497706	1.496318515	0.412098931	3.630969174	0.000282359	0.148749727
ALPPL2	26.39490503	1.49284395	0.630200805	2.368838533	0.017844042	0.999987213
IGHV6-1	1894.291794	1.483686033	0.406591553	3.649082282	0.000263179	0.142496702
GS1-124K5.6	0.709042415	1.482497383	0.735579868	2.015413211	0.043861371	NA
CCAT1	21.59395533	1.47677892	0.421268647	3.50555146	0.000455662	0.190715323
C6orf223	74.3419337	1.46246094	0.471403139	3.10235724	0.001919861	0.467774188
AC115522.3	5.797774677	1.459740033	0.523120949	2.790444613	0.005263571	NA
AC008268.2	5.776521401	1.444868106	0.527404622	2.739581806	0.00615174	NA
AC016735.2	4.603583335	1.432607985	0.561949697	2.549352713	0.010792309	NA
AC103563.2	91.54322021	1.419801108	0.557369928	2.54732277	0.010855298	0.900389206
CHI3L1	328.7763298	1.418756658	0.600375987	2.363113595	0.018122114	0.999987213
ZNF812	10.23879807	1.413911774	0.505370818	2.79777091	0.005145659	0.706332358
RP11-375O18.2	0.908815152	1.411890139	0.709796701	1.989147227	0.046684955	NA
PRSS22	55.37421328	1.409420135	0.508427823	2.772114487	0.005569344	0.728574917
WFDC12	5.280582233	1.402595554	0.532104369	2.635940682	0.00839044	NA
GZMB	140.573694	1.396559034	0.424635404	3.288842665	0.001006002	0.311584844
LCN2	7920.064658	1.392973469	0.57579466	2.419219152	0.015553866	0.990053307
IZUMO1	0.9875248	1.381160634	0.702073655	1.967258883	0.049153373	NA
SELE	54.18517971	1.376979915	0.472407666	2.914812804	0.003559019	0.592926562
TECTB	1.413397983	1.3655177	0.615345507	2.219107291	0.026479426	NA
SERPINE1	140.5075777	1.358925426	0.366533373	3.707508035	0.000209309	0.128623119
RP11-506H20.1	3.869219641	1.353216808	0.572509869	2.363656736	0.01809557	NA
IL1RN	408.1507437	1.334456345	0.385855665	3.458433986	0.000543325	0.220635391
MMP1	663.4568808	1.327506417	0.462074075	2.872929879	0.004066844	0.631177639
PDZK1IP1	1857.158357	1.324780192	0.346768088	3.82036363	0.000133255	0.096200288
IGLV3-27	568.5521714	1.302034389	0.48544656	2.682137431	0.00731534	0.781222391
TFF1	2325.233874	1.277722252	0.349759386	3.653146431	0.000259046	0.142496702
IGLV3-25	3457.547641	1.271717711	0.371079828	3.427073142	0.000610125	0.229472389
CHAC1	52.86129767	1.265210964	0.318546011	3.971831133	7.13E-05	0.073169144
GRIN3A	121.3569686	1.264183206	0.447633447	2.824148229	0.004740645	0.684478977
MMP3	420.7829658	1.257567968	0.638608499	1.969231494	0.048926514	0.999987213
GCKR	4.258454853	1.243740408	0.548974699	2.265569636	0.023477746	NA
GRHL3	25.92769407	1.226790167	0.346266404	3.542908442	0.00039574	0.175312852
RP11-734K21.5	3.301487099	1.224155479	0.593516643	2.062546171	0.039155767	NA
ALDH1A2	124.8913617	1.218852243	0.53113535	2.294805352	0.021744282	0.999987213
STRIP2	87.33859325	1.212130552	0.376744171	3.217383693	0.001293655	0.376356964
OLFM4	69999.56962	1.206214952	0.468412559	2.575112323	0.010020754	0.868109042
CASP5	1625.630729	1.190368915	0.317265769	3.751961388	0.000175456	0.117648417
IGHV4-28	85.73933894	1.181013399	0.374447169	3.154018768	0.001610387	0.413021962
IGLV7-43	1577.777866	1.172817663	0.378717111	3.096817202	0.001956105	0.470720868
CCNO	21.72453238	1.169563105	0.455490172	2.567702175	0.010237507	0.882962338
RP11-111I12.1	12.24404416	1.160560593	0.458585535	2.530739641	0.01138223	0.922099831
IGHV3OR16-13	277.9368841	1.158810602	0.476294923	2.432968619	0.014975599	0.986163413
KIAA1549L	15.49390411	1.156274999	0.506762368	2.281690732	0.022507606	0.999987213
RP11-47I22.2	3.814183312	1.156250959	0.485571216	2.381218083	0.017255493	NA
AC009133.20	6.13359393	1.156096034	0.380244488	3.040401818	0.002362627	NA
RP11-396M11.1	4.848182008	1.154932424	0.438269211	2.635212317	0.008408467	NA
RP11-79H23.3	42.26093272	1.132914944	0.379615861	2.984371996	0.002841611	0.560945172
RP11-179A10.1	3.202402684	1.128552145	0.413825417	2.727121388	0.006388953	NA
FAM83A	48.50223628	1.121736294	0.523411056	2.14312686	0.032102913	0.999987213
RNF183	20.72681302	1.117925126	0.430326998	2.597850312	0.009380938	0.853212242
CFI	1195.086826	1.115389371	0.366582633	3.042668341	0.002344906	0.508436685
CD164L2	4.810073693	1.115231784	0.538134168	2.072404708	0.038227715	NA
ENKUR	86.75755179	1.103460174	0.411581118	2.681027202	0.007339655	0.781222391
CD1B	17.91347597	1.099122645	0.469115614	2.342967518	0.019131049	0.999987213
IGHV3-20	571.5591477	1.098175281	0.40928564	2.683151259	0.0072932	0.781222391
KRT42P	2.466903048	1.083797372	0.47623026	2.275784347	0.02285892	NA
SNORD12	1.770266603	1.08272186	0.463219318	2.337384946	0.019419177	NA
ADM	753.2614195	1.081736067	0.365070447	2.963088567	0.003045689	0.565395946
EPHB1	31.89406838	1.074551917	0.443154176	2.424781205	0.015317615	0.990053307
HCAR3	26.88199471	1.072495816	0.455741762	2.353297207	0.018607755	0.999987213
PLA2G4E	9.058723994	1.072268315	0.436374783	2.457218789	0.014001738	0.971241585
AL133373.1	3.874184	1.072192834	0.399905103	2.681118164	0.00733766	NA
CNTD2	3.133588478	1.067449789	0.430381509	2.480240822	0.013129367	NA
RP11-536O18.2	23.50603919	1.059574147	0.472551461	2.24224076	0.024945816	0.999987213
GRAMD2	230.8821947	1.05717638	0.391997954	2.696892596	0.006998984	0.781222391
RP11-1H8.3	2.525637147	1.042570733	0.45687011	2.281984991	0.022490226	NA
IGHV1-8	1533.860619	1.039932289	0.427155432	2.434552414	0.01491022	0.986163413
IGHV4-59	6080.737237	1.036182666	0.34300185	3.020924424	0.002520043	0.528179234
LILRA3	22.02214854	1.032908396	0.511921655	2.017707955	0.043621686	0.999987213
RP11-223C24.1	21.08800204	1.019266571	0.518237084	1.966795897	0.049206746	0.999987213
RNU6-130P	2.606522962	1.012697664	0.47056912	2.152069953	0.031391845	NA
IGLV3-21	4291.727007	1.012633434	0.380861056	2.658800155	0.007841946	0.794843582
RNASE2	9.814798084	1.01117388	0.497298914	2.03333217	0.042018975	0.999987213
ART3	32.34366336	1.009699064	0.377329211	2.675910146	0.007452662	0.781547504
IL11	3.910536951	1.009080839	0.461775019	2.185221803	0.028872588	NA
GLYATL1	27.56778272	1.007850703	0.388406692	2.594833518	0.009463675	0.853212242
CTD-2008A1.2	56.53637151	1.001056074	0.352250225	2.841889095	0.004484709	0.65726276
RP11-46H11.3	3.470803215	-1.007865069	0.317207191	-3.177308386	0.001486489	NA
LINC01018	2.371609581	-1.011301123	0.514457629	-1.965761737	0.04932614	NA
AC098823.3	2.38473304	-1.013384912	0.410927255	-2.466093205	0.013659579	NA
MIR103A2	2.333965016	-1.020240387	0.381066701	-2.677327577	0.007421204	NA
GPR156	4.31405997	-1.02053298	0.451217788	-2.26173038	0.023714067	NA
RP11-458D21.6	2.394647584	-1.022672414	0.431738058	-2.368733532	0.017849108	NA
RP11-423G4.7	1.476846778	-1.03126089	0.496402116	-2.077470776	0.03775813	NA
RP11-420K14.1	4.528935189	-1.037964773	0.517256848	-2.006671883	0.044784612	NA
RP11-135J2.4	2.275556533	-1.041752365	0.499938331	-2.083761737	0.037181845	NA
MIR219-1	1.097131351	-1.046154815	0.510089261	-2.050924994	0.040274252	NA
DPPA4	7.201827216	-1.052604217	0.53605906	-1.963597475	0.04957679	0.999987213
DCT	4.129744757	-1.052729901	0.417812843	-2.519620729	0.011748134	NA
COL2A1	90.41070802	-1.058500742	0.400627786	-2.642105163	0.008239247	0.802997002
RP11-158D1.1	1.14548213	-1.060454733	0.512711918	-2.068324719	0.038609499	NA
FRMPD3	28.54863773	-1.064819896	0.466840148	-2.280909004	0.022553832	0.999987213
CTD-2353F22.1	104.6591999	-1.07127161	0.472052861	-2.269389082	0.023244676	0.999987213
PCP4	7.394100956	-1.07363037	0.391966679	-2.739085815	0.006161029	0.754983146
CNGA4	4.432309719	-1.080566546	0.403416455	-2.6785386	0.007394421	NA
KCNJ16	106.7559863	-1.08196083	0.494271806	-2.188999688	0.028596863	0.999987213
RNF175	3.894455078	-1.084408517	0.523911601	-2.069831085	0.038468165	NA
TRBJ2-1	1.203916793	-1.085140222	0.552309768	-1.964731181	0.049445359	NA
AC013275.2	1.334265193	-1.089687038	0.509558315	-2.138493292	0.032476728	NA
RP11-211N8.3	1.087095747	-1.091893236	0.525788789	-2.076676528	0.037831424	NA
AC114730.2	1.372080304	-1.110725681	0.513444528	-2.163282733	0.03051944	NA
UGT2B10	15.18748993	-1.119873672	0.410668977	-2.726949771	0.006392277	0.761188838
AGGF1P2	1.686177045	-1.130640472	0.528115724	-2.140895301	0.032282482	NA
ZNF385B	16.82583283	-1.130711937	0.381558392	-2.963404712	0.003042562	0.565395946
RP11-18I14.11	2.002556334	-1.136940087	0.482946547	-2.354173754	0.018563931	NA
PAPPA2	116.1476138	-1.138374941	0.474804282	-2.397566711	0.016504375	0.990053307
RP11-797A18.3	4.878727391	-1.144231506	0.50565089	-2.262888344	0.023642573	NA
PAGE5	3.503520801	-1.145506627	0.566992154	-2.020321832	0.043350016	NA
TDRD12	5.132115571	-1.146130819	0.53779545	-2.131164958	0.033075555	NA
RP11-435B5.4	1.372629747	-1.14688337	0.519213111	-2.208887538	0.027182464	NA
MSH4	7.416737674	-1.151010724	0.494245023	-2.328826128	0.019868279	0.999987213
CYP21A1P	3.750648166	-1.157487702	0.434838943	-2.661876819	0.007770631	NA
RP11-1038A11.3	2.477776304	-1.167274716	0.551486139	-2.116598468	0.03429394	NA
AC007285.6	1.625774341	-1.172015161	0.490227799	-2.390756222	0.016813713	NA
INSRR	6.096710425	-1.175887875	0.520068388	-2.261025475	0.02375768	NA
CLDN16	12.79440462	-1.182662867	0.599665665	-1.972203739	0.048586353	0.999987213
RP11-104L21.2	1.967974689	-1.190328263	0.578409699	-2.057932752	0.039596589	NA
CTD-3035D6.2	1.233281814	-1.191232792	0.570095303	-2.089532724	0.036659795	NA
LRCOL1	2.405859995	-1.197993023	0.59236689	-2.022383499	0.043136748	NA
AC015691.13	3.167734649	-1.201965456	0.52963988	-2.269401347	0.02324393	NA
RPL21P32	1.359964986	-1.20295324	0.563378242	-2.135249731	0.032740617	NA
CTC-535M15.1	1.704395721	-1.203448331	0.426148545	-2.824011354	0.00474267	NA
NXNL2	1.987055284	-1.203506718	0.552875111	-2.176814788	0.029494389	NA
PGBD4P1	2.103332892	-1.209656105	0.547172671	-2.210739258	0.027053898	NA
SLC6A15	4.640136984	-1.214192016	0.445551782	-2.725142319	0.006427378	NA
RP11-354K1.2	2.539102669	-1.219522767	0.544419137	-2.240043899	0.025088073	NA
RP11-365O16.6	6.145676219	-1.219892619	0.582664741	-2.093644135	0.036291693	NA
RP11-334J6.6	1.29172417	-1.237518003	0.572877506	-2.160179078	0.030758809	NA
RPS23P6	1.565582511	-1.238508792	0.606417761	-2.042335947	0.041118219	NA
RP11-436I9.5	0.886079685	-1.23864436	0.611618321	-2.02519172	0.042847682	NA
RP11-1415C14.4	1.515035088	-1.24523244	0.614216369	-2.02735144	0.042626484	NA
CTD-2196E14.3	1.251096007	-1.247679976	0.593601815	-2.101880327	0.03556376	NA
MMP20	4.082054656	-1.249776589	0.583999441	-2.140030455	0.032352306	NA
NUTM2E	2.482243853	-1.254471754	0.630984708	-1.98811752	0.046798694	NA
AC079949.1	2.712990409	-1.25874486	0.547878572	-2.297488757	0.021590904	NA
MTND1P9	0.662312483	-1.267197425	0.632759938	-2.002651163	0.045214744	NA
RP5-823G15.5	4.218346105	-1.277558144	0.4204481	-3.038563247	0.002377092	NA
GSN-AS1	0.765060151	-1.291354851	0.63494457	-2.03380722	0.041971036	NA
CALB1	14.21297764	-1.292782769	0.63841795	-2.024978728	0.042869549	0.999987213
RP11-438P9.2	1.066744819	-1.297925638	0.61425477	-2.113008642	0.034600028	NA
RP11-678G14.3	30.90834547	-1.300119427	0.450392354	-2.886637429	0.003893827	0.622118581
WNT16	6.112368333	-1.315918873	0.565731518	-2.326048367	0.020015971	NA
TMEM213	5.886730803	-1.316311801	0.606739645	-2.16948375	0.030045977	NA
RP11-263C16.2	1.654836724	-1.322142473	0.584350434	-2.26258491	0.023661289	NA
SLC37A2	392.8936275	-1.323025853	0.336346034	-3.933525952	8.37E-05	0.074389259
FTOP1	0.99309294	-1.326467301	0.659845522	-2.010269459	0.044402677	NA
MID1IP1-AS1	1.58210829	-1.326525948	0.494233774	-2.684005056	0.007274601	NA
RP4-733B9.1	0.972657036	-1.327673302	0.641082977	-2.070985113	0.038360187	NA
CNTN6	1.565014948	-1.338879487	0.668779477	-2.001974541	0.04528747	NA
GS1-72M22.1	2.329792062	-1.346298558	0.448868227	-2.99931801	0.002705847	NA
CTB-35F21.1	0.604443869	-1.348852232	0.680151838	-1.983163401	0.047349181	NA
RP11-81K13.1	0.766124467	-1.348908309	0.63463924	-2.12547259	0.033547199	NA
RP11-182N22.7	1.169264026	-1.353679844	0.590987115	-2.29054037	0.021990011	NA
NPHS2	3.098439225	-1.354836918	0.47762563	-2.836608495	0.004559548	NA
AFP	3.686851926	-1.358135618	0.593700251	-2.287577975	0.02216211	NA
HOTAIR	1.720967163	-1.36303852	0.588537322	-2.315976351	0.02055956	NA
RP11-57H14.3	0.905161818	-1.363606176	0.647989795	-2.10436366	0.035346737	NA
IGF2BP1	9.662505796	-1.365535575	0.490974106	-2.781278192	0.005414532	0.72238294
RP11-23F23.2	1.238538059	-1.37057366	0.597570848	-2.293575172	0.021814913	NA
hsa-mir-125a	1.084431263	-1.379491883	0.643929799	-2.142301668	0.032169215	NA
LINC00487	4.718987584	-1.386957876	0.550127585	-2.521156753	0.011696973	NA
AC068610.3	1.110457966	-1.397564072	0.624308747	-2.238578395	0.025183361	NA
MT1CP	7.249942657	-1.400217609	0.685031659	-2.044018829	0.040951687	0.999987213
AC007349.7	1.758236818	-1.409195676	0.582495573	-2.419238429	0.015553042	NA
NUS1P2	13.12133951	-1.411358926	0.528772789	-2.669121703	0.007604989	0.787670368
AC087793.1	1.615968084	-1.419027801	0.573007863	-2.476454324	0.01326946	NA
UPK2	1.081052009	-1.421027346	0.636048403	-2.234149694	0.025473225	NA
AC007381.3	4.620098079	-1.429284229	0.641557694	-2.227834288	0.025891567	NA
RP11-178C3.2	0.626714249	-1.431417009	0.725532718	-1.972918622	0.048504835	NA
MTND4P26	0.832183776	-1.437868691	0.616297263	-2.333076549	0.019644128	NA
GLDN	313.3285841	-1.440576815	0.642728116	-2.241347123	0.025003599	0.999987213
MIR4512	1.332332981	-1.445507904	0.509716183	-2.835907414	0.004569569	NA
TNNC1	18.40804291	-1.451044371	0.472309775	-3.072230237	0.002124658	0.496662851
GPR12	5.280399504	-1.456738252	0.728058282	-2.000853898	0.045408137	NA
AC126365.1	1.51636125	-1.458070618	0.664564691	-2.194023602	0.028233713	NA
RP11-567J20.3	4.06898941	-1.461768074	0.610541264	-2.394216672	0.016655906	NA
ERBB4	4.084241682	-1.471361193	0.513275029	-2.866613627	0.004148892	NA
AC128709.2	1.300149747	-1.483112159	0.755670466	-1.962644071	0.049687546	NA
RP11-98D18.1	0.600387278	-1.507598618	0.745437185	-2.022435491	0.043131382	NA
RP11-363D14.1	0.99448345	-1.519680476	0.743762468	-2.043233614	0.041029318	NA
LHFPL3-AS1	2.003522	-1.534168322	0.710357173	-2.159713986	0.030794818	NA
XXyac-YM21GA2.4	2.060465566	-1.537425183	0.587653343	-2.616211071	0.008891158	NA
FMN2	22.31744742	-1.546060564	0.449516	-3.439389398	0.000583028	0.229472389
OSBPL9P2	0.714423685	-1.552707167	0.630532652	-2.462532531	0.013795966	NA
CTD-2509G16.3	2.701109227	-1.554004522	0.674698724	-2.303256946	0.02126439	NA
CHIT1	123.9521074	-1.554078205	0.615335604	-2.525578228	0.011550806	0.922099831
RP11-547D23.1	0.684815803	-1.554305263	0.698187207	-2.226201291	0.026000702	NA
TRHDE-AS1	52.17063784	-1.580866253	0.597815539	-2.644404754	0.008183473	0.802997002
ZNF32-AS2	0.699436709	-1.581045249	0.662390726	-2.386877091	0.016992171	NA
WI2-2373I1.2	1.551472755	-1.583039358	0.655356576	-2.415538982	0.015711941	NA
EEF1B2P4	0.729310045	-1.585831932	0.717664667	-2.20971159	0.027125185	NA
CTD-2006K23.2	0.559278576	-1.595992872	0.792068883	-2.014967268	0.043908079	NA
LINC00167	0.672106668	-1.599371309	0.80532466	-1.985995696	0.047033802	NA
FOXG1	1.354425641	-1.603996343	0.748580463	-2.142717347	0.032135802	NA
RP11-124N19.3	3.36858975	-1.607070552	0.650204353	-2.471639178	0.013449519	NA
RP11-555F9.2	3.156522852	-1.614200076	0.800013713	-2.017715509	0.043620899	NA
STON1-GTF2A1L	0.688384729	-1.614885437	0.755895581	-2.136386926	0.032647889	NA
LINC00607	7.397438937	-1.626892173	0.557475241	-2.918321843	0.003519209	0.592926562
RP11-528I4.2	0.739407354	-1.629988554	0.71478902	-2.280377158	0.022585329	NA
SPACA4	0.706755064	-1.63560148	0.788455933	-2.074436138	0.038038824	NA
GPC5	9.974039612	-1.642228118	0.572631046	-2.867864273	0.004132528	0.631177639
CHRNA2	1.538928831	-1.645696181	0.657277638	-2.503806742	0.012286513	NA
GABRR1	2.260792165	-1.65800432	0.656260622	-2.526441881	0.011522445	NA
RP11-311D14.1	0.549860769	-1.678095964	0.743754768	-2.256249016	0.02405504	NA
C6	171.4947421	-1.680254268	0.557736286	-3.012632153	0.002589926	0.537051552
ITIH3	115.4175612	-1.685380823	0.647356694	-2.603480953	0.00922824	0.853212242
IGLC5	2.228333651	-1.691560538	0.773413228	-2.187136807	0.028732538	NA
XXbac-BPG248L24.10	0.551468742	-1.701913968	0.795694435	-2.138903947	0.032443448	NA
RP11-563P16.1	0.833078024	-1.721191596	0.819711015	-2.09975414	0.035750474	NA
RP11-93H12.4	1.987296588	-1.7322043	0.822709876	-2.105486211	0.035249006	NA
WT1	0.913495215	-1.744525062	0.780956977	-2.233829922	0.025494266	NA
AP001007.1	157.8805922	-1.752145731	0.373072488	-4.696528925	2.65E-06	0.005731076
DRD5	3.760131506	-1.75972723	0.659788033	-2.667109953	0.007650664	NA
GLRA2	64.70121623	-1.763977153	0.631262636	-2.794363317	0.005200202	0.708827514
HMGN2P11	0.349052718	-1.772401629	0.87167884	-2.033319553	0.042020249	NA
RP11-63H19.6	1.302880772	-1.778545053	0.857121073	-2.075021965	0.037984499	NA
BCAN	15.86938982	-1.787283106	0.597998139	-2.988777039	0.002800964	0.560945172
RP11-65M17.3	0.570053235	-1.790320512	0.891886849	-2.007340408	0.044713429	NA
RBM24	69.08816226	-1.828917919	0.468027876	-3.907711513	9.32E-05	0.075673193
RP11-344H11.5	0.538998442	-1.845750773	0.790790037	-2.334059216	0.019592621	NA
RP11-195F19.5	0.539329217	-1.848190429	0.825628415	-2.238525705	0.025186793	NA
BEND3P2	0.542800651	-1.859012771	0.825451748	-2.252115614	0.024314967	NA
FAM47DP	1.269464487	-1.876328432	0.771445886	-2.432223006	0.015006465	NA
INSL5	1091.731429	-1.876988499	0.855170075	-2.194871586	0.028172811	0.999987213
MEI4	1.303122483	-1.883814457	0.637337887	-2.955754704	0.00311905	NA
PTGER4P2	0.504270119	-1.909820361	0.906056932	-2.107837038	0.035045088	NA
RP11-481J2.2	1.232089877	-1.92802433	0.899509652	-2.143417056	0.032079625	NA
RP11-817J15.2	1.030182945	-1.933172992	0.896006626	-2.157543188	0.030963366	NA
SIM1	4.446014801	-1.975126044	0.787916119	-2.506771972	0.012183928	NA
CLCNKB	4.547672413	-2.035871239	0.76895392	-2.647585487	0.008106886	NA
CALN1	6.141625708	-2.054153532	0.701944313	-2.92637677	0.003429353	NA
RP3-462C17.1	1.408762358	-2.05730324	0.95929537	-2.144598322	0.031984977	NA
ANKRD18CP	0.968275026	-2.059936815	0.689794149	-2.986306593	0.002823694	NA
AC105402.4	1.655748294	-2.072336408	0.969606606	-2.13729609	0.032573917	NA
AC105402.3	2.277543539	-2.094067579	1.0629591	-1.970035891	0.048834257	NA
LINC00491	0.409474134	-2.095585203	1.069130841	-1.960083017	0.049986088	NA
RP11-599B13.3	0.458904224	-2.101155141	1.018195711	-2.063606355	0.039055055	NA
CTC-248O19.1	1.199691899	-2.122071094	0.641377548	-3.308614561	0.000937588	NA
C21orf88	308.976469	-2.148524282	0.546861557	-3.928826692	8.54E-05	0.074389259
RP11-186F10.2	0.704871818	-2.163240036	0.963244748	-2.245784409	0.02471782	NA
RP11-529J17.3	2.066055728	-2.180440073	0.588901704	-3.702553516	0.00021344	NA
RP11-98D18.15	0.60344315	-2.225103675	1.124640407	-1.978502339	0.047872065	NA
CTD-2195M15.1	0.846047564	-2.269935915	0.770990864	-2.944180041	0.003238116	NA
ZBBX	1.32774596	-2.302718782	0.736983085	-3.124520535	0.001780951	NA
RP11-60A8.1	1.018981014	-2.306932791	1.088650552	-2.119075572	0.034084081	NA
OR51E2	26.97807539	-2.325390508	0.588717295	-3.94992729	7.82E-05	0.074389259
ART1	2.193687023	-2.331300827	0.804563598	-2.897596702	0.003760338	NA
RPL21P54	0.479412726	-2.346675092	1.011895345	-2.319088731	0.020390226	NA
RP11-350D17.3	0.952522677	-2.414748591	0.868153742	-2.781475763	0.005411237	NA
AC010086.1	1.920085802	-2.429095848	1.235463239	-1.966141745	0.049282239	NA
GRPEL2-AS1	0.666081019	-2.436281304	0.977853687	-2.491457912	0.012722004	NA
EPYC	1.967772811	-2.449322671	0.680165294	-3.60106976	0.000316911	NA
AC098973.2	0.855809445	-2.481035059	1.042360533	-2.380208173	0.01730286	NA
RP11-367J7.3	0.781607651	-2.623005285	1.319097065	-1.988485423	0.04675803	NA
ST6GAL2	105.4661737	-2.863196944	0.616631412	-4.643287526	3.43E-06	0.006683975
EVX2	7.28918764	-2.921890752	1.100736653	-2.654486652	0.007942918	0.794843582
RP11-11N5.3	6.172576054	-2.956111347	1.386637646	-2.131855684	0.033018712	NA
