# Supplementary material for: Multi-factor mediated functional modules identify novel classification of ulcerative colitis and functional gene panel
Source: Sci Rep. 2021 Mar 11;11:5669. doi: 10.1038/s41598-021-85000-3 (PMC7952401; doi:10.1038/s41598-021-85000-3)
Supplement: Supplementary file 4 — Supplementary Table 4. [file 41598_2021_85000_MOESM4_ESM.xlsx]

## Sheet: Sheet1
Module	Number	Gene id
turquoise	294	MMP7
		NOS2
		IGLV3-25
		PPBP
		PRSS22
		AC115522.3
		RP11-79H23.3
		MMP3
		OLFM4
		CXCL2
		CLDN14
		C4BPA
		RP11-223C24.1
		DUOXA2
		ALDH1A2
		GRHL3
		GLYATL1
		IGLV3-27
		CXCL1
		LCN2
		C2CD4A
		TNIP3
		CHI3L1
		AC105402.3
		DEFB4A
		RP11-350J20.12
		PI3
		CDH3
		MYEOV
		SAA1
		REG1A
		IL1RN
		MMP10
		C6orf223
		DUOX2
		SLC6A14
		CHAC1
		LYPD5
		SERPINE1
		CXCL5
		C4BPB
		SAA2
		RNF183
		GRIN3A
		TRIM29
		CCAT1
		PDZK1IP1
		AQP9
		IGKV3D-11
		IGKV3-20
		MZB1
		COL7A1
		IGKV1-33
		IL17C
		IGLJ3
		OSM
		IGHV3-21
		APOL1
		SOCS3
		IGLV1-40
		GAL
		KIF5C
		VNN3
		IGLV1-51
		CCL11
		IDO1
		KRT80
		PLA2G12B
		CPXM1
		CHRDL2
		IGLV6-57
		IGHV2-26
		IGKV2D-40
		RP11-567C2.1
		CLEC5A
		IGKV1-9
		CYR61
		IL26
		FOXQ1
		CD55
		IGKV1D-8
		IGHV4-34
		PRKG2
		RP11-211G23.2
		IL17A
		TRIM40
		ZC3H12A
		IGHV4-39
		COX4I2
		SPAG4
		KRT6A
		EGR3
		PNLIPRP2
		PDPN
		IGKV3-15
		TTR
		CDH22
		IGKV1D-33
		SPNS2
		IFNG
		SLC6A19
		JSRP1
		IGKV2D-28
		KRT6B
		IGHV1-2
		RND1
		FOSL1
		IGHV3-49
		CLEC4E
		RP11-221J22.2
		MAFA
		S100A3
		VSIG1
		IL1A
		KCND3
		AQP8
		THY1
		PTGS2
		CLCA3P
		TIMP1
		MDFI
		MMP12
		CXCL17
		RP11-806H10.4
		IGHGP
		IGHG1
		IGHG3
		KRT7
		XXyac-YM21GA2.7
		DOC2B
		LINC00114
		CLDN1
		IL1B
		RIMS4
		IGHV1-24
		BEAN1
		IGKV1-6
		SLC5A11
		DIO3
		PLAU
		ANXA1
		SERPINB5
		GPR3
		IGKV3-11
		IL13RA2
		IGKV1-17
		IGHV1-18
		CSF3
		DUOXA1
		HSD3B1
		FER1L4
		RP11-654D12.2
		ZBP1
		RP11-88H9.2
		CLEC6A
		FAM151A
		FAM92B
		RP11-44K6.2
		TMEM158
		TNC
		IGLV1-47
		FAP
		IGLV3-1
		GLYATL3
		RP11-503C24.6
		IGLV3-19
		IGHV3-43
		PDZK1
		CD300E
		CSF2
		SYT12
		CASP5
		ENKUR
		RNF175
		MMP1
		FAM83A
		RP11-47I22.2
		IGHV4-28
		IGHV4-59
		S100A12
		IGHV6-1
		RBM24
		GLRA2
		STRIP2
		SELE
		S100A8
		TCN1
		IL11
		IGLV3-21
		UGT2B10
		GZMB
		FCGR3B
		PROK2
		HCAR3
		CFI
		DMBT1
		FMN2
		ACTN1
		ASS1
		TIMP2
		IL1R1
		ITGB3
		F5
		PLAUR
		CCR2
		IL6
		CXCR2
		TNFAIP3
		IL1RAP
		CCL4
		CXCL8
		HSPG2
		VEGFA
		MMP2
		CD44
		CXCR1
		CXCL9
		FPR1
		CXCL11
		ADORA1
		C5AR1
		SERPINE2
		IRAK3
		COL18A1
		FPR2
		C2
		C3AR1
		SLC22A17
		GPSM1
		A2M
		CLDN8
		CXCL10
		VWF
		CLDN2
		TGFB2
		AGT
		CCR1
		HGF
		MMRN1
		BDNF
		IGF2
		DEFB1
		SPARC
		CTSC
		PDGFB
		CTSK
		WWTR1
		ADRA2A
		CXCL6
		CDH5
		NPY4R
		CYP3A4
		ACKR3
		IRAK2
		NID1
		SRGN
		APLNR
		LRG1
		FPR3
		P2RY13
		OSCAR
		P2RY14
		CDH6
		LAMC2
		PTAFR
		CYP2S1
		LYPD1
		COL15A1
		ARNTL2
		CDH11
		DAO
		HCAR2
		CDH13
		SUCNR1
		MT-CO2
		IMPDH1
		TNFAIP6
		GNG11
		NR2F1
		PLAT
		CCL2
		DCN
		PGLYRP1
		ABCB1
		NOD2
		IL18R1
		CYGB
		STAT4
		FCGR2A
		CLEC7A
		IL18RAP
		REG4
		TNFSF15
		TWIST1
Blue	67	MYD88
		CTNNB1
		CTNND1
		EGFR
		GNB1
		NFKB1
		UBC
		ACTN4
		JAK2
		CTNNA1
		RELA
		AKT1
		SMAD4
		SMAD3
		SRC
		JUP
		PEX14
		DSP
		CALM1
		ITGAV
		PKP3
		HSD17B4
		STAT3
		GPSM2
		ITGB5
		SMAD2
		CDH1
		LAMB3
		PPARA
		CLOCK
		EVPL
		SDC1
		NUDT19
		RDH10
		HDAC1
		GNPAT
		LRP1
		APP
		HMGB1
		SP1
		CLDN12
		PROS1
		PRKCA
		CTSS
		PEX10
		IDH1
		ALDOA
		MAPK1
		NPAS2
		FAT1
		FRK
		STAT6
		RAB27A
		DNAJC3
		GDI2
		ERP44
		IDE
		CCT8
		DNASE1L1
		VCL
		TOR4A
		CALM3
		HPS1
		IL23R
		CLCN5
		MUC13
		ATG16L1
Brown	64	GPR25
		ZBED2
		TRBJ2-1
		CD3E
		GNG2
		CXCR4
		MMP9
		CCL21
		CXCR3
		CCL19
		AGER
		CXCR5
		C4B
		CD3G
		NFKB2
		CXCR6
		TNF
		CXCL13
		TYK2
		CLU
		IL12RB1
		CCR8
		CNR1
		PTPN6
		TGFB1
		CCR5
		SERPING1
		VEGFC
		LY6E
		OPRL1
		CCR7
		S1PR1
		C4A
		C3
		CNR2
		GNAI2
		GNGT2
		S1PR2
		GNB5
		CSTA
		CNN2
		GPSM3
		LTF
		GPR183
		CD40
		S1PR3
		CFP
		CCR4
		FERMT3
		GPR132
		GM2A
		GPR18
		CTSH
		DOCK2
		S1PR4
		CD3D
		CX3CL1
		P2RY10
		IRF5
		TNFRSF1B
		TNFSF14
		CARD9
		WAS
		IKBKG
yellow	47	ALPI
		UBE2D2
		UBB
		MAPK3
		TOLLIP
		ACOX1
		GCG
		CTSD
		ASL
		CLDN4
		SST
		CLDN3
		CST3
		PECR
		SMAD7
		CAT
		GPR39
		CRAT
		ACOT2
		DHRS3
		PRKCD
		CLDN7
		RXRA
		CTSA
		LPAR5
		GAS6
		ECH1
		EHHADH
		RDH5
		EPHX2
		CLDN23
		HMGCL
		DHRS4
		BCO1
		GSTK1
		GGH
		LYPD8
		NUDT7
		AOC1
		CDH17
		CALM2
		EPN3
		MUC20
		IL10RB
		SIAE
		SLC22A5
		MUC3A
