# Supplementary material for: Multi-factor mediated functional modules identify novel classification of ulcerative colitis and functional gene panel
Source: Sci Rep. 2021 Mar 11;11:5669. doi: 10.1038/s41598-021-85000-3 (PMC7952401; doi:10.1038/s41598-021-85000-3)
Supplement: Supplementary file 5 — Supplementary Table 5. [file 41598_2021_85000_MOESM5_ESM.csv]

GOID	GOTerm	Ontology Source	Term PValue	Term PValue Corrected with Bonferroni step down	Group PValue	Group PValue Corrected with Bonferroni step down	GOLevels	GOGroups	% Associated Genes	Nr. Genes	Associated Genes Found
GO:0001780	neutrophil homeostasis	GO_BiologicalProcess-EBI-UniProt-GOA_17.02.2020_00h00	0.00	0.00	0.00	0.00	[3, 6]	Group00	25.00	4.00	[ANXA1, CCR2, HCAR2, IL6]
GO:0009629	response to gravity	GO_BiologicalProcess-EBI-UniProt-GOA_17.02.2020_00h00	0.00	0.00	0.00	0.00	[3]	Group01	28.57	4.00	[FOSL1, PROK2, PTAFR, SPARC]
GO:0010046	response to mycotoxin	GO_BiologicalProcess-EBI-UniProt-GOA_17.02.2020_00h00	0.00	0.00	0.00	0.00	[4]	Group02	33.33	4.00	[ASS1, CCL4, LCN2, PDGFB]
GO:0010511	regulation of phosphatidylinositol biosynthetic process	GO_BiologicalProcess-EBI-UniProt-GOA_17.02.2020_00h00	0.00	0.00	0.00	0.00	[7, 8, 9]	Group03	30.00	3.00	[FPR2, FPR3, PDGFB]
GO:0010574	regulation of vascular endothelial growth factor production	GO_BiologicalProcess-EBI-UniProt-GOA_17.02.2020_00h00	0.00	0.00	0.00	0.00	[5]	Group04	21.43	9.00	[C3AR1, C5AR1, CCR2, CXCL17, IL1A, IL1B, IL6, MTCO2P12, PTGS2]
GO:0010575	positive regulation of vascular endothelial growth factor production	GO_BiologicalProcess-EBI-UniProt-GOA_17.02.2020_00h00	0.00	0.00	0.00	0.00	[6]	Group05	21.62	8.00	[C3AR1, C5AR1, CXCL17, IL1A, IL1B, IL6, MTCO2P12, PTGS2]
GO:0014909	smooth muscle cell migration	GO_BiologicalProcess-EBI-UniProt-GOA_17.02.2020_00h00	0.00	0.00	0.00	0.00	[5, 6]	Group06	20.00	3.00	[ITGB3, PLAT, PLAU]
GO:0016494	C-X-C chemokine receptor activity	GO_BiologicalProcess-EBI-UniProt-GOA_17.02.2020_00h00	0.00	0.00	0.00	0.00	[7, 8, 9, 10]	Group07	33.33	3.00	[ACKR3, CXCR1, CXCR2]
GO:0019958	C-X-C chemokine binding	GO_MolecularFunction-EBI-UniProt-GOA_17.02.2020_00h00	0.00	0.00	0.00	0.00	[5]	Group08	57.14	4.00	[A2M, ACKR3, CXCR1, CXCR2]
GO:0019959	interleukin-8 binding	GO_MolecularFunction-EBI-UniProt-GOA_17.02.2020_00h00	0.00	0.00	0.00	0.00	[6]	Group09	100.00	3.00	[A2M, CXCR1, CXCR2]
GO:0019966	interleukin-1 binding	GO_MolecularFunction-EBI-UniProt-GOA_17.02.2020_00h00	0.00	0.00	0.00	0.00	[4]	Group10	27.27	3.00	[A2M, IL1R1, IL1RN]
GO:0030593	neutrophil chemotaxis	GO_BiologicalProcess-EBI-UniProt-GOA_17.02.2020_00h00	0.00	0.00	0.00	0.00	[5, 6, 7, 8, 9]	Group11	20.39	21.00	[C5AR1, CCL11, CCL2, CCL4, CXCL1, CXCL10, CXCL11, CXCL2, CXCL5, CXCL6, CXCL8, CXCL9, CXCR1, CXCR2, IL1B, PPBP, S100A12, S100A8, SAA1, SAA2, TGFB2]
GO:0002693	positive regulation of cellular extravasation	GO_BiologicalProcess-EBI-UniProt-GOA_17.02.2020_00h00	0.00	0.00	0.00	0.00	[6, 8, 9]	Group12	20.69	6.00	[CCR2, IL1R1, IL1RN, PTAFR, SELE, THY1]
GO:0031727	CCR2 chemokine receptor binding	GO_MolecularFunction-EBI-UniProt-GOA_17.02.2020_00h00	0.00	0.00	0.00	0.00	[7]	Group13	42.86	3.00	[CCL2, CCL4, CCR2]
GO:0032494	response to peptidoglycan	GO_BiologicalProcess-EBI-UniProt-GOA_17.02.2020_00h00	0.00	0.00	0.00	0.00	[4, 5, 7]	Group14	25.00	4.00	[C5AR1, IL6, IRAK3, NOD2]
GO:0032635	interleukin-6 production	GO_BiologicalProcess-EBI-UniProt-GOA_17.02.2020_00h00	0.00	0.00	0.00	0.00	[3]	Group15	20.00	5.00	[CDH11, CXCL8, IL18RAP, IL1B, NOS2]
GO:0033029	regulation of neutrophil apoptotic process	GO_BiologicalProcess-EBI-UniProt-GOA_17.02.2020_00h00	0.00	0.00	0.00	0.00	[3, 4, 8]	Group16	25.00	3.00	[ANXA1, CXCR2, HCAR2]
GO:0033033	negative regulation of myeloid cell apoptotic process	GO_BiologicalProcess-EBI-UniProt-GOA_17.02.2020_00h00	0.00	0.00	0.00	0.00	[8]	Group17	20.00	5.00	[CLEC5A, CXCR2, NOD2, S100A8, TIMP1]
GO:0004908	interleukin-1 receptor activity	GO_BiologicalProcess-EBI-UniProt-GOA_17.02.2020_00h00	0.00	0.00	0.00	0.00	[6, 7, 8]	Group18	28.57	4.00	[IL18R1, IL1R1, IL1RAP, IL1RN]
GO:0002726	positive regulation of T cell cytokine production	GO_BiologicalProcess-EBI-UniProt-GOA_17.02.2020_00h00	0.00	0.00	0.00	0.00	[7, 8, 9]	Group19	20.00	5.00	[IL18R1, IL1B, IL1R1, IL1RN, IL6]
GO:0035633	maintenance of permeability of blood-brain barrier	GO_BiologicalProcess-EBI-UniProt-GOA_17.02.2020_00h00	0.00	0.00	0.00	0.00	[3]	Group20	37.50	3.00	[IL6, MTCO2P12, PTGS2]
GO:0042118	endothelial cell activation	GO_BiologicalProcess-EBI-UniProt-GOA_17.02.2020_00h00	0.00	0.00	0.00	0.00	[3]	Group21	20.00	3.00	[CXCL10, PPBP, TCN1]
GO:0045236	CXCR chemokine receptor binding	GO_MolecularFunction-EBI-UniProt-GOA_17.02.2020_00h00	0.00	0.00	0.00	0.00	[6]	Group22	36.00	9.00	[CXCL1, CXCL10, CXCL11, CXCL2, CXCL5, CXCL6, CXCL8, CXCL9, PPBP]
GO:0045916	negative regulation of complement activation	GO_BiologicalProcess-EBI-UniProt-GOA_17.02.2020_00h00	0.00	0.00	0.00	0.00	[6, 7]	Group23	28.57	4.00	[A2M, C4BPA, C4BPB, CD55]
GO:0048246	macrophage chemotaxis	GO_BiologicalProcess-EBI-UniProt-GOA_17.02.2020_00h00	0.00	0.00	0.00	0.00	[4, 5, 6, 7, 8]	Group24	27.78	5.00	[CCL2, CCL4, CXCL17, SAA1, SAA2]
GO:0048248	CXCR3 chemokine receptor binding	GO_MolecularFunction-EBI-UniProt-GOA_17.02.2020_00h00	0.00	0.00	0.00	0.00	[7]	Group25	50.00	3.00	[CXCL10, CXCL11, CXCL9]
GO:0002827	positive regulation of T-helper 1 type immune response	GO_BiologicalProcess-EBI-UniProt-GOA_17.02.2020_00h00	0.00	0.00	0.00	0.00	[8]	Group26	22.22	6.00	[ANXA1, CCR2, IL18R1, IL1B, IL1R1, IL1RN]
GO:0050786	RAGE receptor binding	GO_MolecularFunction-EBI-UniProt-GOA_17.02.2020_00h00	0.00	0.00	0.00	0.00	[4]	Group27	25.00	4.00	[FPR1, S100A12, S100A3, S100A8]
GO:0004982	N-formyl peptide receptor activity	GO_BiologicalProcess-EBI-UniProt-GOA_17.02.2020_00h00	0.00	0.00	0.00	0.00	[6, 7, 8]	Group28	60.00	3.00	[FPR1, FPR2, FPR3]
GO:0051709	regulation of killing of cells of other organism	GO_BiologicalProcess-EBI-UniProt-GOA_17.02.2020_00h00	0.00	0.00	0.00	0.00	[4]	Group29	20.83	5.00	[CLEC7A, CXCL6, IFNG, KRT6A, NOS2]
GO:0051770	positive regulation of nitric-oxide synthase biosynthetic process	GO_BiologicalProcess-EBI-UniProt-GOA_17.02.2020_00h00	0.00	0.00	0.00	0.00	[7]	Group30	21.05	4.00	[CCL2, CCL4, IFNG, NOD2]
GO:0060638	mesenchymal-epithelial cell signaling	GO_BiologicalProcess-EBI-UniProt-GOA_17.02.2020_00h00	0.00	0.00	0.00	0.00	[3, 4]	Group31	25.00	3.00	[HGF, IL6, TNC]
GO:0070673	response to interleukin-18	GO_BiologicalProcess-EBI-UniProt-GOA_17.02.2020_00h00	0.00	0.00	0.00	0.00	[5]	Group32	33.33	4.00	[CLDN1, IL18R1, IL18RAP, PDGFB]
GO:0071284	cellular response to lead ion	GO_BiologicalProcess-EBI-UniProt-GOA_17.02.2020_00h00	0.00	0.00	0.00	0.00	[6]	Group33	37.50	3.00	[CLDN1, MTCO2P12, PTGS2]
GO:0002887	negative regulation of myeloid leukocyte mediated immunity	GO_BiologicalProcess-EBI-UniProt-GOA_17.02.2020_00h00	0.00	0.00	0.00	0.00	[7]	Group34	23.08	3.00	[CCR2, FCGR2A, IL13RA2]
GO:0005124	scavenger receptor binding	GO_MolecularFunction-EBI-UniProt-GOA_17.02.2020_00h00	0.00	0.00	0.00	0.00	[4]	Group35	50.00	4.00	[FPR1, FPR2, FPR3, PDZK1]
GO:0071639	positive regulation of monocyte chemotactic protein-1 production	GO_BiologicalProcess-EBI-UniProt-GOA_17.02.2020_00h00	0.00	0.00	0.00	0.00	[7]	Group36	23.08	3.00	[CLEC7A, IL1B, TWIST1]
GO:0090594	inflammatory response to wounding	GO_BiologicalProcess-EBI-UniProt-GOA_17.02.2020_00h00	0.00	0.00	0.00	0.00	[4, 5]	Group37	20.00	3.00	[CCR2, IL1A, TIMP1]
GO:1902947	regulation of tau-protein kinase activity	GO_BiologicalProcess-EBI-UniProt-GOA_17.02.2020_00h00	0.00	0.00	0.00	0.00	[7, 9, 10]	Group38	26.67	4.00	[C5AR1, HGF, IFNG, IL6]
GO:1903238	positive regulation of leukocyte tethering or rolling	GO_BiologicalProcess-EBI-UniProt-GOA_17.02.2020_00h00	0.00	0.00	0.00	0.00	[7, 8, 9, 10]	Group39	30.00	3.00	[CCR2, PTAFR, SELE]
GO:1903961	positive regulation of anion transmembrane transport	GO_BiologicalProcess-EBI-UniProt-GOA_17.02.2020_00h00	0.00	0.00	0.00	0.00	[7, 8]	Group40	23.08	3.00	[ABCB1, AGT, PTAFR]
GO:1904783	positive regulation of NMDA glutamate receptor activity	GO_BiologicalProcess-EBI-UniProt-GOA_17.02.2020_00h00	0.00	0.00	0.00	0.00	[5, 6, 7, 8, 9, 10]	Group41	40.00	4.00	[CCL2, CCL4, CCR2, IFNG]
GO:0005149	interleukin-1 receptor binding	GO_MolecularFunction-EBI-UniProt-GOA_17.02.2020_00h00	0.00	0.00	0.00	0.00	[5]	Group42	27.78	5.00	[IL1A, IL1B, IL1R1, IL1RAP, IL1RN]
GO:1905517	macrophage migration	GO_BiologicalProcess-EBI-UniProt-GOA_17.02.2020_00h00	0.00	0.00	0.00	0.00	[4, 6, 7]	Group43	25.00	6.00	[CCL2, CCL4, CCR2, CXCL17, SAA1, SAA2]
GO:0002921	negative regulation of humoral immune response	GO_BiologicalProcess-EBI-UniProt-GOA_17.02.2020_00h00	0.00	0.00	0.00	0.00	[6]	Group44	22.73	5.00	[A2M, C4BPA, C4BPB, CD55, FCGR2A]
GO:2001225	regulation of chloride transport	GO_BiologicalProcess-EBI-UniProt-GOA_17.02.2020_00h00	0.00	0.00	0.00	0.00	[7]	Group45	22.22	4.00	[ABCB1, C4BPA, PRKG2, PTAFR]
KEGG:04061	Viral protein interaction with cytokine and cytokine receptor	KEGG_17.02.2020	0.00	0.00	0.00	0.00	[-1]	Group46	20.00	20.00	[ACKR3, CCL11, CCL2, CCL4, CCR1, CCR2, CXCL1, CXCL10, CXCL11, CXCL2, CXCL5, CXCL6, CXCL8, CXCL9, CXCR1, CXCR2, IL18R1, IL18RAP, IL6, PPBP]
KEGG:04657	IL-17 signaling pathway	KEGG_17.02.2020	0.00	0.00	0.00	0.00	[-1]	Group47	24.47	23.00	[CCL11, CCL2, CSF2, CSF3, CXCL1, CXCL10, CXCL2, CXCL5, CXCL6, CXCL8, DEFB4A, FOSL1, IFNG, IL17A, IL17C, IL1B, IL6, LCN2, MMP1, MMP3, PTGS2, S100A8, TNFAIP3]
GO:0005161	platelet-derived growth factor receptor binding	GO_MolecularFunction-EBI-UniProt-GOA_17.02.2020_00h00	0.00	0.00	0.00	0.00	[5]	Group48	29.41	5.00	[IL1R1, IL1RN, ITGB3, PDGFB, VEGFA]
GO:0002923	regulation of humoral immune response mediated by circulating immunoglobulin	GO_BiologicalProcess-EBI-UniProt-GOA_17.02.2020_00h00	0.00	0.00	0.00	0.00	[6, 9]	Group49	20.00	3.00	[C4BPA, C4BPB, FCGR2A]
GO:0002924	negative regulation of humoral immune response mediated by circulating immunoglobulin	GO_BiologicalProcess-EBI-UniProt-GOA_17.02.2020_00h00	0.00	0.00	0.00	0.00	[7, 10]	Group49	30.00	3.00	[C4BPA, C4BPB, FCGR2A]
GO:0002430	complement receptor mediated signaling pathway	GO_BiologicalProcess-EBI-UniProt-GOA_17.02.2020_00h00	0.00	0.00	0.00	0.00	[5, 6, 7, 8, 9]	Group50	38.46	5.00	[C3AR1, C5AR1, FPR1, FPR2, FPR3]
GO:0004875	complement receptor activity	GO_BiologicalProcess-EBI-UniProt-GOA_17.02.2020_00h00	0.00	0.00	0.00	0.00	[6, 7, 8, 9, 10]	Group50	41.67	5.00	[C3AR1, C5AR1, FPR1, FPR2, FPR3]
GO:0002920	regulation of humoral immune response	GO_BiologicalProcess-EBI-UniProt-GOA_17.02.2020_00h00	0.00	0.00	0.00	0.00	[5]	Group51	22.15	35.00	[A2M, C2, C3AR1, C4BPA, C4BPB, C5AR1, CD55, CFI, CXCL10, FCGR2A, IGHG1, IGHG3, IGHV1-2, IGHV4-34, IGHV4-39, IGHV4-59, IGKV1-17, IGKV1-33, IGKV1D-33, IGKV2D-28, IGKV2D-40, IGKV3-11, IGKV3-15, IGKV3-20, IGLV1-40, IGLV1-47, IGLV1-51, IGLV3-1, IGLV3-19, IGLV3-21, IGLV3-25, IGLV3-27, IGLV6-57, IL1B, SPNS2]
GO:0030449	regulation of complement activation	GO_BiologicalProcess-EBI-UniProt-GOA_17.02.2020_00h00	0.00	0.00	0.00	0.00	[5, 6]	Group51	24.63	33.00	[A2M, C2, C3AR1, C4BPA, C4BPB, C5AR1, CD55, CFI, CXCL10, IGHG1, IGHG3, IGHV1-2, IGHV4-34, IGHV4-39, IGHV4-59, IGKV1-17, IGKV1-33, IGKV1D-33, IGKV2D-28, IGKV2D-40, IGKV3-11, IGKV3-15, IGKV3-20, IGLV1-40, IGLV1-47, IGLV1-51, IGLV3-1, IGLV3-19, IGLV3-21, IGLV3-25, IGLV3-27, IGLV6-57, IL1B]
GO:0032667	regulation of interleukin-23 production	GO_BiologicalProcess-EBI-UniProt-GOA_17.02.2020_00h00	0.00	0.00	0.00	0.00	[5]	Group52	33.33	3.00	[CSF2, IFNG, IL17A]
GO:0032747	positive regulation of interleukin-23 production	GO_BiologicalProcess-EBI-UniProt-GOA_17.02.2020_00h00	0.00	0.00	0.00	0.00	[6]	Group52	60.00	3.00	[CSF2, IFNG, IL17A]
GO:0048819	regulation of hair follicle maturation	GO_BiologicalProcess-EBI-UniProt-GOA_17.02.2020_00h00	0.00	0.00	0.00	0.00	[6]	Group53	27.27	3.00	[CDH3, GAL, TGFB2]
GO:0051794	regulation of timing of catagen	GO_BiologicalProcess-EBI-UniProt-GOA_17.02.2020_00h00	0.00	0.00	0.00	0.00	[7]	Group53	50.00	3.00	[CDH3, GAL, TGFB2]
GO:0035655	interleukin-18-mediated signaling pathway	GO_BiologicalProcess-EBI-UniProt-GOA_17.02.2020_00h00	0.00	0.00	0.00	0.00	[5, 6, 7]	Group54	37.50	3.00	[IL18R1, IL18RAP, PDGFB]
GO:0071351	cellular response to interleukin-18	GO_BiologicalProcess-EBI-UniProt-GOA_17.02.2020_00h00	0.00	0.00	0.00	0.00	[6]	Group54	37.50	3.00	[IL18R1, IL18RAP, PDGFB]
GO:0032637	interleukin-8 production	GO_BiologicalProcess-EBI-UniProt-GOA_17.02.2020_00h00	0.00	0.00	0.00	0.00	[3]	Group55	23.08	3.00	[CDH11, CHI3L1, NOS2]
GO:0072606	interleukin-8 secretion	GO_BiologicalProcess-EBI-UniProt-GOA_17.02.2020_00h00	0.00	0.00	0.00	0.00	[4, 6, 7, 8, 9, 10]	Group55	42.86	3.00	[CDH11, CHI3L1, NOS2]
GO:0071677	positive regulation of mononuclear cell migration	GO_BiologicalProcess-EBI-UniProt-GOA_17.02.2020_00h00	0.00	0.00	0.00	0.00	[6, 8, 9]	Group56	22.58	7.00	[CCR1, CCR2, CXCL10, CXCL17, FPR2, FPR3, SERPINE1]
GO:0090026	positive regulation of monocyte chemotaxis	GO_BiologicalProcess-EBI-UniProt-GOA_17.02.2020_00h00	0.00	0.00	0.00	0.00	[7, 8, 9, 10]	Group56	29.17	7.00	[CCR1, CCR2, CXCL10, CXCL17, FPR2, FPR3, SERPINE1]
GO:1902218	regulation of intrinsic apoptotic signaling pathway in response to osmotic stress	GO_BiologicalProcess-EBI-UniProt-GOA_17.02.2020_00h00	0.00	0.00	0.00	0.00	[6, 7, 8, 9]	Group57	27.27	3.00	[MTCO2P12, PTGS2, TIMP1]
GO:1902219	negative regulation of intrinsic apoptotic signaling pathway in response to osmotic stress	GO_BiologicalProcess-EBI-UniProt-GOA_17.02.2020_00h00	0.00	0.00	0.00	0.00	[7, 8, 9, 10]	Group57	30.00	3.00	[MTCO2P12, PTGS2, TIMP1]
GO:1901550	regulation of endothelial cell development	GO_BiologicalProcess-EBI-UniProt-GOA_17.02.2020_00h00	0.00	0.00	0.00	0.00	[6, 7]	Group58	20.00	3.00	[CDH5, IL1B, VEGFA]
GO:1903140	regulation of establishment of endothelial barrier	GO_BiologicalProcess-EBI-UniProt-GOA_17.02.2020_00h00	0.00	0.00	0.00	0.00	[7, 8]	Group58	20.00	3.00	[CDH5, IL1B, VEGFA]
GO:2000425	regulation of apoptotic cell clearance	GO_BiologicalProcess-EBI-UniProt-GOA_17.02.2020_00h00	0.00	0.00	0.00	0.00	[6, 7]	Group59	21.43	3.00	[C2, CCL2, CCL4]
GO:2000427	positive regulation of apoptotic cell clearance	GO_BiologicalProcess-EBI-UniProt-GOA_17.02.2020_00h00	0.00	0.00	0.00	0.00	[6, 7, 8]	Group59	25.00	3.00	[C2, CCL2, CCL4]
GO:2000554	regulation of T-helper 1 cell cytokine production	GO_BiologicalProcess-EBI-UniProt-GOA_17.02.2020_00h00	0.00	0.00	0.00	0.00	[7, 8, 9]	Group60	66.67	4.00	[IL18R1, IL1B, IL1R1, IL1RN]
GO:2000556	positive regulation of T-helper 1 cell cytokine production	GO_BiologicalProcess-EBI-UniProt-GOA_17.02.2020_00h00	0.00	0.00	0.00	0.00	[8, 9, 10]	Group60	66.67	4.00	[IL18R1, IL1B, IL1R1, IL1RN]
GO:2000659	regulation of interleukin-1-mediated signaling pathway	GO_BiologicalProcess-EBI-UniProt-GOA_17.02.2020_00h00	0.00	0.00	0.00	0.00	[6, 7]	Group61	37.50	3.00	[IL1R1, IL1RN, IL6]
GO:2000660	negative regulation of interleukin-1-mediated signaling pathway	GO_BiologicalProcess-EBI-UniProt-GOA_17.02.2020_00h00	0.00	0.00	0.00	0.00	[7, 8]	Group61	42.86	3.00	[IL1R1, IL1RN, IL6]
GO:0002455	humoral immune response mediated by circulating immunoglobulin	GO_BiologicalProcess-EBI-UniProt-GOA_17.02.2020_00h00	0.00	0.00	0.00	0.00	[4, 7]	Group62	20.11	37.00	[C2, C4BPA, C4BPB, CD55, CFI, CXCL10, IGHG1, IGHG3, IGHV1-18, IGHV1-2, IGHV1-24, IGHV2-26, IGHV3-21, IGHV3-43, IGHV3-49, IGHV4-28, IGHV4-34, IGHV4-39, IGHV4-59, IGHV6-1, IGKV1-17, IGKV1-33, IGKV1D-33, IGKV2D-28, IGKV2D-40, IGKV3-11, IGKV3-15, IGKV3-20, IGLV1-40, IGLV1-47, IGLV1-51, IGLV3-1, IGLV3-19, IGLV3-21, IGLV3-25, IGLV3-27, IGLV6-57]
GO:0006958	complement activation, classical pathway	GO_BiologicalProcess-EBI-UniProt-GOA_17.02.2020_00h00	0.00	0.00	0.00	0.00	[4, 5, 8]	Group62	20.90	37.00	[C2, C4BPA, C4BPB, CD55, CFI, CXCL10, IGHG1, IGHG3, IGHV1-18, IGHV1-2, IGHV1-24, IGHV2-26, IGHV3-21, IGHV3-43, IGHV3-49, IGHV4-28, IGHV4-34, IGHV4-39, IGHV4-59, IGHV6-1, IGKV1-17, IGKV1-33, IGKV1D-33, IGKV2D-28, IGKV2D-40, IGKV3-11, IGKV3-15, IGKV3-20, IGLV1-40, IGLV1-47, IGLV1-51, IGLV3-1, IGLV3-19, IGLV3-21, IGLV3-25, IGLV3-27, IGLV6-57]
GO:0009608	response to symbiont	GO_BiologicalProcess-EBI-UniProt-GOA_17.02.2020_00h00	0.00	0.00	0.00	0.00	[3, 5]	Group63	60.00	3.00	[C4BPA, C4BPB, PTAFR]
GO:0009609	response to symbiotic bacterium	GO_BiologicalProcess-EBI-UniProt-GOA_17.02.2020_00h00	0.00	0.00	0.00	0.00	[4, 6]	Group63	60.00	3.00	[C4BPA, C4BPB, PTAFR]
GO:0031652	positive regulation of heat generation	GO_BiologicalProcess-EBI-UniProt-GOA_17.02.2020_00h00	0.00	0.00	0.00	0.00	[4, 5]	Group64	20.00	3.00	[IL1B, MTCO2P12, PTGS2]
GO:0031620	regulation of fever generation	GO_BiologicalProcess-EBI-UniProt-GOA_17.02.2020_00h00	0.00	0.00	0.00	0.00	[4, 5, 7, 8]	Group64	25.00	3.00	[IL1B, MTCO2P12, PTGS2]
GO:0031622	positive regulation of fever generation	GO_BiologicalProcess-EBI-UniProt-GOA_17.02.2020_00h00	0.00	0.00	0.00	0.00	[5, 6, 8, 9]	Group64	27.27	3.00	[IL1B, MTCO2P12, PTGS2]
GO:0001608	G protein-coupled nucleotide receptor activity	GO_BiologicalProcess-EBI-UniProt-GOA_17.02.2020_00h00	0.00	0.00	0.00	0.00	[5, 6, 7]	Group65	23.08	3.00	[P2RY13, P2RY14, PTAFR]
GO:0035589	G protein-coupled purinergic nucleotide receptor signaling pathway	GO_BiologicalProcess-EBI-UniProt-GOA_17.02.2020_00h00	0.00	0.00	0.00	0.00	[5, 6, 7, 8]	Group65	23.08	3.00	[P2RY13, P2RY14, PTAFR]
GO:0045028	G protein-coupled purinergic nucleotide receptor activity	GO_BiologicalProcess-EBI-UniProt-GOA_17.02.2020_00h00	0.00	0.00	0.00	0.00	[6, 7, 8, 9]	Group65	23.08	3.00	[P2RY13, P2RY14, PTAFR]
GO:0003953	NAD+ nucleosidase activity	GO_MolecularFunction-EBI-UniProt-GOA_17.02.2020_00h00	0.00	0.00	0.00	0.00	[5]	Group66	21.74	5.00	[IL18R1, IL18RAP, IL1R1, IL1RAP, IL1RN]
GO:0050135	NAD(P)+ nucleosidase activity	GO_MolecularFunction-EBI-UniProt-GOA_17.02.2020_00h00	0.00	0.00	0.00	0.00	[5]	Group66	21.74	5.00	[IL18R1, IL18RAP, IL1R1, IL1RAP, IL1RN]
GO:0061809	NAD+ nucleotidase, cyclic ADP-ribose generating	GO_MolecularFunction-EBI-UniProt-GOA_17.02.2020_00h00	0.00	0.00	0.00	0.00	[6]	Group66	21.74	5.00	[IL18R1, IL18RAP, IL1R1, IL1RAP, IL1RN]
GO:2001279	regulation of unsaturated fatty acid biosynthetic process	GO_BiologicalProcess-EBI-UniProt-GOA_17.02.2020_00h00	0.00	0.00	0.00	0.00	[7, 8]	Group67	21.05	4.00	[ANXA1, IL1B, MTCO2P12, PTGS2]
GO:0031392	regulation of prostaglandin biosynthetic process	GO_BiologicalProcess-EBI-UniProt-GOA_17.02.2020_00h00	0.00	0.00	0.00	0.00	[8, 9]	Group67	25.00	4.00	[ANXA1, IL1B, MTCO2P12, PTGS2]
GO:2001280	positive regulation of unsaturated fatty acid biosynthetic process	GO_BiologicalProcess-EBI-UniProt-GOA_17.02.2020_00h00	0.00	0.00	0.00	0.00	[8, 9]	Group67	26.67	4.00	[ANXA1, IL1B, MTCO2P12, PTGS2]
GO:0051194	positive regulation of cofactor metabolic process	GO_BiologicalProcess-EBI-UniProt-GOA_17.02.2020_00h00	0.00	0.00	0.00	0.00	[6]	Group68	33.33	4.00	[DUOXA1, DUOXA2, MTCO2P12, PTGS2]
GO:0010728	regulation of hydrogen peroxide biosynthetic process	GO_BiologicalProcess-EBI-UniProt-GOA_17.02.2020_00h00	0.00	0.00	0.00	0.00	[6, 7]	Group68	36.36	4.00	[DUOXA1, DUOXA2, MTCO2P12, PTGS2]
GO:0010726	positive regulation of hydrogen peroxide metabolic process	GO_BiologicalProcess-EBI-UniProt-GOA_17.02.2020_00h00	0.00	0.00	0.00	0.00	[7]	Group68	44.44	4.00	[DUOXA1, DUOXA2, MTCO2P12, PTGS2]
GO:0010729	positive regulation of hydrogen peroxide biosynthetic process	GO_BiologicalProcess-EBI-UniProt-GOA_17.02.2020_00h00	0.00	0.00	0.00	0.00	[7, 8]	Group68	57.14	4.00	[DUOXA1, DUOXA2, MTCO2P12, PTGS2]
