# Supplementary material for: Multi-factor mediated functional modules identify novel classification of ulcerative colitis and functional gene panel
Source: Sci Rep. 2021 Mar 11;11:5669. doi: 10.1038/s41598-021-85000-3 (PMC7952401; doi:10.1038/s41598-021-85000-3)
Supplement: Supplementary file 6 — Supplementary Table 6. [file 41598_2021_85000_MOESM6_ESM.csv]

GOID	GOTerm	Ontology Source	Term PValue	Term PValue Corrected with Bonferroni step down	Group PValue	Group PValue Corrected with Bonferroni step down	GOLevels	GOGroups	% Associated Genes	Nr. Genes	Associated Genes Found
GO:0002159	desmosome assembly	GO_BiologicalProcess-EBI-UniProt-GOA_17.02.2020_00h00	0.00	0.00	0.00	0.00	[6]	Group00	50.00	3.00	[JUP, PKP3, PRKCA]
GO:0002934	desmosome organization	GO_BiologicalProcess-EBI-UniProt-GOA_17.02.2020_00h00	0.00	0.00	0.00	0.00	[5]	Group01	25.00	4.00	[DSP, JUP, PKP3, PRKCA]
GO:0005916	fascia adherens	GO_CellularComponent-EBI-UniProt-GOA_17.02.2020_00h00	0.00	0.00	0.00	0.00	[5, 7]	Group02	30.77	4.00	[CTNNB1, DSP, JUP, VCL]
GO:0007183	SMAD protein complex assembly	GO_BiologicalProcess-EBI-UniProt-GOA_17.02.2020_00h00	0.00	0.00	0.00	0.00	[6, 7, 8]	Group03	23.08	3.00	[SMAD2, SMAD3, SMAD4]
GO:0016600	flotillin complex	GO_CellularComponent-EBI-UniProt-GOA_17.02.2020_00h00	0.00	0.00	0.00	0.00	[4, 5, 6, 7, 8, 9]	Group04	30.00	3.00	[CDH1, CTNNA1, CTNNB1]
GO:0030235	nitric-oxide synthase regulator activity	GO_BiologicalProcess-EBI-UniProt-GOA_17.02.2020_00h00	0.00	0.00	0.00	0.00	[5]	Group05	33.33	4.00	[AKT1, CALM1, CALM3, EGFR]
GO:0035635	entry of bacterium into host cell	GO_BiologicalProcess-EBI-UniProt-GOA_17.02.2020_00h00	0.00	0.00	0.00	0.00	[7]	Group06	33.33	4.00	[CDH1, CTNNB1, CTNND1, SRC]
GO:0038155	interleukin-23-mediated signaling pathway	GO_BiologicalProcess-EBI-UniProt-GOA_17.02.2020_00h00	0.00	0.00	0.00	0.00	[5, 6, 7]	Group07	27.27	3.00	[IL23R, JAK2, STAT3]
GO:0045294	alpha-catenin binding	GO_MolecularFunction-EBI-UniProt-GOA_17.02.2020_00h00	0.00	0.00	0.00	0.00	[3]	Group08	36.36	4.00	[CTNNB1, JUP, PKP3, VCL]
GO:0060397	growth hormone receptor signaling pathway via JAK-STAT	GO_BiologicalProcess-EBI-UniProt-GOA_17.02.2020_00h00	0.00	0.00	0.00	0.00	[7, 8, 9, 10]	Group09	21.43	3.00	[JAK2, STAT3, STAT6]
GO:0070411	I-SMAD binding	GO_MolecularFunction-EBI-UniProt-GOA_17.02.2020_00h00	0.00	0.00	0.00	0.00	[4]	Group10	21.43	3.00	[CTNNB1, SMAD2, SMAD4]
GO:0090136	epithelial cell-cell adhesion	GO_BiologicalProcess-EBI-UniProt-GOA_17.02.2020_00h00	0.00	0.00	0.00	0.00	[4]	Group11	20.00	4.00	[CTNNA1, ITGB5, JUP, VCL]
GO:0099527	postsynapse to nucleus signaling pathway	GO_BiologicalProcess-EBI-UniProt-GOA_17.02.2020_00h00	0.00	0.00	0.00	0.00	[4, 5, 6]	Group12	25.00	3.00	[JAK2, RELA, STAT3]
GO:0005915	zonula adherens	GO_CellularComponent-EBI-UniProt-GOA_17.02.2020_00h00	0.00	0.00	0.00	0.00	[6]	Group13	27.27	3.00	[CTNNA1, CTNND1, JUP]
GO:0007440	foregut morphogenesis	GO_BiologicalProcess-EBI-UniProt-GOA_17.02.2020_00h00	0.00	0.00	0.00	0.00	[3, 4, 5, 6, 7, 8]	Group14	30.00	3.00	[CTNNB1, SMAD2, SMAD3]
GO:0048617	embryonic foregut morphogenesis	GO_BiologicalProcess-EBI-UniProt-GOA_17.02.2020_00h00	0.00	0.00	0.00	0.00	[4, 5, 6, 7, 8, 9]	Group14	33.33	3.00	[CTNNB1, SMAD2, SMAD3]
GO:0071680	response to indole-3-methanol	GO_BiologicalProcess-EBI-UniProt-GOA_17.02.2020_00h00	0.00	0.00	0.00	0.00	[5]	Group15	57.14	4.00	[CDH1, CTNNA1, CTNNB1, JUP]
GO:0071681	cellular response to indole-3-methanol	GO_BiologicalProcess-EBI-UniProt-GOA_17.02.2020_00h00	0.00	0.00	0.00	0.00	[5, 6]	Group15	57.14	4.00	[CDH1, CTNNA1, CTNNB1, JUP]
