# Supplementary material for: Multi-factor mediated functional modules identify novel classification of ulcerative colitis and functional gene panel
Source: Sci Rep. 2021 Mar 11;11:5669. doi: 10.1038/s41598-021-85000-3 (PMC7952401; doi:10.1038/s41598-021-85000-3)
Supplement: Supplementary file 7 — Supplementary Table 7. [file 41598_2021_85000_MOESM7_ESM.csv]

GOID	GOTerm	Ontology Source	Term PValue	Term PValue Corrected with Bonferroni step down	Group PValue	Group PValue Corrected with Bonferroni step down	GOLevels	GOGroups	% Associated Genes	Nr. Genes	Associated Genes Found
GO:0016494	C-X-C chemokine receptor activity	GO_BiologicalProcess-EBI-UniProt-GOA_17.02.2020_00h00	0.00	0.00	0.00	0.00	[7, 8, 9, 10]	Group00	44.44	4.00	[CXCR3, CXCR4, CXCR5, CXCR6]
GO:0002863	positive regulation of inflammatory response to antigenic stimulus	GO_BiologicalProcess-EBI-UniProt-GOA_17.02.2020_00h00	0.00	0.00	0.00	0.00	[6, 7, 8]	Group01	26.67	4.00	[C3, CCR7, CNR1, TNF]
GO:0002866	positive regulation of acute inflammatory response to antigenic stimulus	GO_BiologicalProcess-EBI-UniProt-GOA_17.02.2020_00h00	0.00	0.00	0.00	0.00	[7, 8, 9]	Group02	27.27	3.00	[C3, CCR7, CNR1]
GO:0033632	regulation of cell-cell adhesion mediated by integrin	GO_BiologicalProcess-EBI-UniProt-GOA_17.02.2020_00h00	0.00	0.00	0.00	0.00	[5]	Group03	25.00	3.00	[CD3E, CXCL13, FERMT3]
GO:0042105	alpha-beta T cell receptor complex	GO_CellularComponent-EBI-UniProt-GOA_17.02.2020_00h00	0.00	0.00	0.00	0.00	[5, 6, 7]	Group04	50.00	4.00	[CD3D, CD3E, CD3G, PTPN6]
GO:0042608	T cell receptor binding	GO_MolecularFunction-EBI-UniProt-GOA_17.02.2020_00h00	0.00	0.00	0.00	0.00	[3, 4]	Group05	30.00	3.00	[CD3E, CD3G, DOCK2]
GO:0045059	positive thymic T cell selection	GO_BiologicalProcess-EBI-UniProt-GOA_17.02.2020_00h00	0.00	0.00	0.00	0.00	[4, 8, 9, 10, 11, 12, 13]	Group06	30.77	4.00	[CD3D, CD3E, CD3G, DOCK2]
GO:0045061	thymic T cell selection	GO_BiologicalProcess-EBI-UniProt-GOA_17.02.2020_00h00	0.00	0.00	0.00	0.00	[3, 7, 8, 9, 10, 11, 12]	Group07	21.43	6.00	[C3, CCR7, CD3D, CD3E, CD3G, DOCK2]
GO:1901550	regulation of endothelial cell development	GO_BiologicalProcess-EBI-UniProt-GOA_17.02.2020_00h00	0.00	0.00	0.00	0.00	[6, 7]	Group08	20.00	3.00	[S1PR2, S1PR3, TNF]
GO:1903140	regulation of establishment of endothelial barrier	GO_BiologicalProcess-EBI-UniProt-GOA_17.02.2020_00h00	0.00	0.00	0.00	0.00	[7, 8]	Group08	20.00	3.00	[S1PR2, S1PR3, TNF]
GO:2000425	regulation of apoptotic cell clearance	GO_BiologicalProcess-EBI-UniProt-GOA_17.02.2020_00h00	0.00	0.00	0.00	0.00	[6, 7]	Group09	21.43	3.00	[C3, C4A, C4B]
GO:2000427	positive regulation of apoptotic cell clearance	GO_BiologicalProcess-EBI-UniProt-GOA_17.02.2020_00h00	0.00	0.00	0.00	0.00	[6, 7, 8]	Group09	25.00	3.00	[C3, C4A, C4B]
GO:0036336	dendritic cell migration	GO_BiologicalProcess-EBI-UniProt-GOA_17.02.2020_00h00	0.00	0.00	0.00	0.00	[3, 5, 6]	Group10	24.14	7.00	[CCL19, CCL21, CCR5, CCR7, CLU, CXCR4, GPR183]
GO:0002407	dendritic cell chemotaxis	GO_BiologicalProcess-EBI-UniProt-GOA_17.02.2020_00h00	0.00	0.00	0.00	0.00	[4, 6, 7]	Group10	29.17	7.00	[CCL19, CCL21, CCR5, CCR7, CLU, CXCR4, GPR183]
GO:0043383	negative T cell selection	GO_BiologicalProcess-EBI-UniProt-GOA_17.02.2020_00h00	0.00	0.00	0.00	0.00	[3, 7, 8, 9, 10, 11, 12]	Group11	20.00	4.00	[C3, CCR7, CD3E, DOCK2]
GO:0045060	negative thymic T cell selection	GO_BiologicalProcess-EBI-UniProt-GOA_17.02.2020_00h00	0.00	0.00	0.00	0.00	[4, 8, 9, 10, 11, 12, 13]	Group11	21.05	4.00	[C3, CCR7, CD3E, DOCK2]
GO:0002606	positive regulation of dendritic cell antigen processing and presentation	GO_BiologicalProcess-EBI-UniProt-GOA_17.02.2020_00h00	0.00	0.00	0.00	0.00	[6]	Group12	30.00	3.00	[CCL19, CCL21, CCR7]
GO:2000547	regulation of dendritic cell dendrite assembly	GO_BiologicalProcess-EBI-UniProt-GOA_17.02.2020_00h00	0.00	0.00	0.00	0.00	[6, 8]	Group12	75.00	3.00	[CCL19, CCL21, CCR7]
GO:2000668	regulation of dendritic cell apoptotic process	GO_BiologicalProcess-EBI-UniProt-GOA_17.02.2020_00h00	0.00	0.00	0.00	0.00	[8]	Group12	27.27	3.00	[CCL19, CCL21, CCR7]
GO:0001767	establishment of lymphocyte polarity	GO_BiologicalProcess-EBI-UniProt-GOA_17.02.2020_00h00	0.00	0.00	0.00	0.00	[4, 5]	Group13	50.00	4.00	[CCL19, CCL21, CCR7, DOCK2]
GO:0001771	immunological synapse formation	GO_BiologicalProcess-EBI-UniProt-GOA_17.02.2020_00h00	0.00	0.00	0.00	0.00	[4, 5]	Group13	23.53	4.00	[CCL19, CCL21, CCR7, DOCK2]
GO:0001768	establishment of T cell polarity	GO_BiologicalProcess-EBI-UniProt-GOA_17.02.2020_00h00	0.00	0.00	0.00	0.00	[5, 6]	Group13	57.14	4.00	[CCL19, CCL21, CCR7, DOCK2]
GO:0090520	sphingolipid mediated signaling pathway	GO_BiologicalProcess-EBI-UniProt-GOA_17.02.2020_00h00	0.00	0.00	0.00	0.00	[3, 4, 5]	Group14	22.22	4.00	[S1PR1, S1PR2, S1PR3, S1PR4]
GO:0003376	sphingosine-1-phosphate receptor signaling pathway	GO_BiologicalProcess-EBI-UniProt-GOA_17.02.2020_00h00	0.00	0.00	0.00	0.00	[4, 5, 6]	Group14	23.53	4.00	[S1PR1, S1PR2, S1PR3, S1PR4]
GO:0038036	sphingosine-1-phosphate receptor activity	GO_BiologicalProcess-EBI-UniProt-GOA_17.02.2020_00h00	0.00	0.00	0.00	0.00	[5, 6, 7, 8]	Group14	26.67	4.00	[S1PR1, S1PR2, S1PR3, S1PR4]
GO:0019957	C-C chemokine binding	GO_MolecularFunction-EBI-UniProt-GOA_17.02.2020_00h00	0.00	0.00	0.00	0.00	[5]	Group15	24.24	8.00	[CCR4, CCR5, CCR7, CCR8, CXCR3, CXCR4, CXCR5, CXCR6]
GO:0001637	G protein-coupled chemoattractant receptor activity	GO_BiologicalProcess-EBI-UniProt-GOA_17.02.2020_00h00	0.00	0.00	0.00	0.00	[6, 7, 8]	Group15	25.00	8.00	[CCR4, CCR5, CCR7, CCR8, CXCR3, CXCR4, CXCR5, CXCR6]
GO:0004950	chemokine receptor activity	GO_BiologicalProcess-EBI-UniProt-GOA_17.02.2020_00h00	0.00	0.00	0.00	0.00	[6, 7, 8, 9]	Group15	25.00	8.00	[CCR4, CCR5, CCR7, CCR8, CXCR3, CXCR4, CXCR5, CXCR6]
GO:0016493	C-C chemokine receptor activity	GO_BiologicalProcess-EBI-UniProt-GOA_17.02.2020_00h00	0.00	0.00	0.00	0.00	[7, 8, 9, 10]	Group15	27.59	8.00	[CCR4, CCR5, CCR7, CCR8, CXCR3, CXCR4, CXCR5, CXCR6]
