# Supplementary material for: Multi-factor mediated functional modules identify novel classification of ulcerative colitis and functional gene panel
Source: Sci Rep. 2021 Mar 11;11:5669. doi: 10.1038/s41598-021-85000-3 (PMC7952401; doi:10.1038/s41598-021-85000-3)
Supplement: Supplementary file 8 — Supplementary Table 8. [file 41598_2021_85000_MOESM8_ESM.csv]

GOID	GOTerm	Ontology Source	Term PValue	Term PValue Corrected with Bonferroni step down	Group PValue	Group PValue Corrected with Bonferroni step down	GOLevels	GOGroups	% Associated Genes	Nr. Genes	Associated Genes Found
GO:1905048	regulation of metallopeptidase activity	GO_BiologicalProcess-EBI-UniProt-GOA_17.02.2020_00h00	0.00	0.00	0.00	0.00	[6, 8]	Group0	14.29	4.00	[CALM2, CLDN3, CLDN4, MAPK3]
GO:1905050	positive regulation of metallopeptidase activity	GO_BiologicalProcess-EBI-UniProt-GOA_17.02.2020_00h00	0.00	0.00	0.00	0.00	[7, 9, 10]	Group1	20.00	3.00	[CLDN3, CLDN4, MAPK3]
KEGG:04146	Peroxisome	KEGG_17.02.2020	0.00	0.00	0.00	0.00	[-1]	Group2	13.25	11.00	[ACOX1, CAT, CRAT, DHRS4, ECH1, EHHADH, EPHX2, GSTK1, HMGCL, NUDT7, PECR]
GO:0016327	apicolateral plasma membrane	GO_CellularComponent-EBI-UniProt-GOA_17.02.2020_00h00	0.00	0.00	0.00	0.00	[4, 5]	Group3	10.71	3.00	[CLDN3, CLDN4, CLDN7]
GO:0016338	calcium-independent cell-cell adhesion via plasma membrane cell-adhesion molecules	GO_BiologicalProcess-EBI-UniProt-GOA_17.02.2020_00h00	0.00	0.00	0.00	0.00	[5]	Group4	19.05	4.00	[CLDN23, CLDN3, CLDN4, CLDN7]
GO:0033540	fatty acid beta-oxidation using acyl-CoA oxidase	GO_BiologicalProcess-EBI-UniProt-GOA_17.02.2020_00h00	0.00	0.00	0.00	0.00	[6, 7, 8, 9, 10]	Group5	15.00	3.00	[ACOX1, CRAT, EHHADH]
GO:0031907	microbody lumen	GO_CellularComponent-EBI-UniProt-GOA_17.02.2020_00h00	0.00	0.00	0.00	0.00	[4, 5, 6]	Group6	18.46	12.00	[ACOT2, ACOX1, AOC1, CAT, CRAT, DHRS4, ECH1, EHHADH, EPHX2, GSTK1, HMGCL, NUDT7]
GO:0005782	peroxisomal matrix	GO_CellularComponent-EBI-UniProt-GOA_17.02.2020_00h00	0.00	0.00	0.00	0.00	[5, 6, 7]	Group6	18.46	12.00	[ACOT2, ACOX1, AOC1, CAT, CRAT, DHRS4, ECH1, EHHADH, EPHX2, GSTK1, HMGCL, NUDT7]
GO:0007031	peroxisome organization	GO_BiologicalProcess-EBI-UniProt-GOA_17.02.2020_00h00	0.00	0.00	0.00	0.00	[4]	Group7	15.00	15.00	[ACOT2, ACOX1, AOC1, CAT, CRAT, DHRS4, ECH1, EHHADH, EPHX2, GSTK1, HMGCL, NUDT7, PECR, UBB, UBE2D2]
GO:0043574	peroxisomal transport	GO_BiologicalProcess-EBI-UniProt-GOA_17.02.2020_00h00	0.00	0.00	0.00	0.00	[4, 5]	Group7	17.44	15.00	[ACOT2, ACOX1, AOC1, CAT, CRAT, DHRS4, ECH1, EHHADH, EPHX2, GSTK1, HMGCL, NUDT7, PECR, UBB, UBE2D2]
GO:0072662	protein localization to peroxisome	GO_BiologicalProcess-EBI-UniProt-GOA_17.02.2020_00h00	0.00	0.00	0.00	0.00	[5, 6]	Group7	17.86	15.00	[ACOT2, ACOX1, AOC1, CAT, CRAT, DHRS4, ECH1, EHHADH, EPHX2, GSTK1, HMGCL, NUDT7, PECR, UBB, UBE2D2]
GO:0072663	establishment of protein localization to peroxisome	GO_BiologicalProcess-EBI-UniProt-GOA_17.02.2020_00h00	0.00	0.00	0.00	0.00	[5, 6, 7]	Group7	17.86	15.00	[ACOT2, ACOX1, AOC1, CAT, CRAT, DHRS4, ECH1, EHHADH, EPHX2, GSTK1, HMGCL, NUDT7, PECR, UBB, UBE2D2]
GO:0006625	protein targeting to peroxisome	GO_BiologicalProcess-EBI-UniProt-GOA_17.02.2020_00h00	0.00	0.00	0.00	0.00	[5, 6, 7, 8, 9, 10]	Group7	17.86	15.00	[ACOT2, ACOX1, AOC1, CAT, CRAT, DHRS4, ECH1, EHHADH, EPHX2, GSTK1, HMGCL, NUDT7, PECR, UBB, UBE2D2]
