# Supplementary material for: Multi-factor mediated functional modules identify novel classification of ulcerative colitis and functional gene panel
Source: Sci Rep. 2021 Mar 11;11:5669. doi: 10.1038/s41598-021-85000-3 (PMC7952401; doi:10.1038/s41598-021-85000-3)
Supplement: Supplementary file 9 — Supplementary Table 9. [file 41598_2021_85000_MOESM9_ESM.xlsx]

## Sheet: Sheet1
#node1	node2	node1_string_internal_id	node2_string_internal_id	node1_external_id	node2_external_id	neighborhood_on_chromosome	gene_fusion	phylogenetic_cooccurrence	homology	coexpression	experimentally_determined_interaction	database_annotated	automated_textmining	combined_score
GNG2	GNB5	4440566	4434958	9606.ENSP00000334448	9606.ENSP00000261837	0	0	0	0	0.061	0.994	0.9	0.589	0.999
UBC	UBB	4449992	4438070	9606.ENSP00000441543	9606.ENSP00000304697	0	0	0	0.986	0.858	0.878	0.9	0.477	0.998
UBC	UBE2D2	4449992	4446851	9606.ENSP00000441543	9606.ENSP00000381717	0	0	0	0	0.063	0.961	0.9	0.604	0.998
GNG2	GNAI2	4440566	4438833	9606.ENSP00000334448	9606.ENSP00000312999	0	0	0	0	0.062	0.964	0.9	0.271	0.997
CXCR2	CXCL8	4439296	4438229	9606.ENSP00000319635	9606.ENSP00000306512	0	0	0	0	0.064	0.667	0.9	0.937	0.997
UBE2D2	UBB	4446851	4438070	9606.ENSP00000381717	9606.ENSP00000304697	0	0	0	0	0.063	0.949	0.9	0.443	0.997
CCL21	CCR7	4434713	4433992	9606.ENSP00000259607	9606.ENSP00000246657	0	0	0	0	0.062	0.379	0.9	0.96	0.997
CXCL8	CXCR1	4438229	4437175	9606.ENSP00000306512	9606.ENSP00000295683	0	0	0	0	0.087	0.379	0.9	0.937	0.996
CCL19	CCR7	4438451	4433992	9606.ENSP00000308815	9606.ENSP00000246657	0	0	0	0	0.152	0.379	0.9	0.944	0.996
CXCR5	CXCL13	4436951	4436695	9606.ENSP00000292174	9606.ENSP00000286758	0	0	0	0	0.093	0.379	0.9	0.926	0.995
CCL19	CXCL13	4438451	4436695	9606.ENSP00000308815	9606.ENSP00000286758	0	0	0	0	0.423	0.379	0.9	0.841	0.993
PEX14	PEX10	4441882	4436784	9606.ENSP00000349016	9606.ENSP00000288774	0	0	0	0	0.081	0.244	0.9	0.906	0.992
CXCL13	CCL21	4436695	4434713	9606.ENSP00000286758	9606.ENSP00000259607	0	0	0	0	0.214	0.379	0.9	0.842	0.991
HSD17B4	ACOX1	4449147	4437000	9606.ENSP00000420914	9606.ENSP00000293217	0.071	0	0	0	0.226	0	0.9	0.87	0.989
HSD17B4	CRAT	4449147	4438964	9606.ENSP00000420914	9606.ENSP00000315013	0	0	0	0	0.779	0	0.9	0.566	0.989
ADORA1	GNAI2	4442839	4438833	9606.ENSP00000356205	9606.ENSP00000312999	0	0	0	0	0	0.888	0.9	0.055	0.988
UBC	IDE	4449992	4435672	9606.ENSP00000441543	9606.ENSP00000265986	0	0	0	0	0.061	0.881	0.9	0.122	0.988
HSD17B4	ECH1	4449147	4433153	9606.ENSP00000420914	9606.ENSP00000221418	0	0	0	0	0.529	0	0.9	0.748	0.987
ACOX1	CAT	4437000	4433793	9606.ENSP00000293217	9606.ENSP00000241052	0.069	0	0	0	0.115	0.49	0.9	0.723	0.986
UBB	IDE	4438070	4435672	9606.ENSP00000304697	9606.ENSP00000265986	0	0	0	0	0.061	0.83	0.9	0.193	0.985
HSD17B4	EHHADH	4449147	4433550	9606.ENSP00000420914	9606.ENSP00000231887	0.072	0	0	0	0.176	0	0.9	0.819	0.984
ACOX1	EHHADH	4437000	4433550	9606.ENSP00000293217	9606.ENSP00000231887	0.048	0	0	0	0.163	0.085	0.9	0.796	0.982
ADORA1	GNG2	4442839	4440566	9606.ENSP00000356205	9606.ENSP00000334448	0	0	0	0	0	0.825	0.9	0	0.981
HSD17B4	CAT	4449147	4433793	9606.ENSP00000420914	9606.ENSP00000241052	0	0	0	0	0.224	0.387	0.9	0.627	0.979
PECR	EHHADH	4435582	4433550	9606.ENSP00000265322	9606.ENSP00000231887	0.042	0	0	0	0.063	0.132	0.9	0.766	0.978
CXCR2	CXCR1	4439296	4437175	9606.ENSP00000319635	9606.ENSP00000295683	0	0	0	0.976	0.669	0.379	0.9	0.955	0.978
CCL19	CXCR5	4438451	4436951	9606.ENSP00000308815	9606.ENSP00000292174	0	0	0	0	0.064	0	0.9	0.756	0.975
C5AR1	C3	4441697	4433951	9606.ENSP00000347197	9606.ENSP00000245907	0	0	0	0	0.063	0.138	0.9	0.732	0.975
CXCL13	CCR7	4436695	4433992	9606.ENSP00000286758	9606.ENSP00000246657	0	0	0	0	0.12	0	0.9	0.712	0.972
JUP	SRC	4446205	4444215	9606.ENSP00000377508	9606.ENSP00000362680	0	0	0	0	0.068	0.444	0.9	0.513	0.971
PECR	ECH1	4435582	4433153	9606.ENSP00000265322	9606.ENSP00000221418	0	0	0	0	0.109	0	0.9	0.695	0.97
UBE2D2	PEX10	4446851	4436784	9606.ENSP00000381717	9606.ENSP00000288774	0	0	0	0	0	0.262	0.9	0.633	0.97
CXCR5	CCL21	4436951	4434713	9606.ENSP00000292174	9606.ENSP00000259607	0	0	0	0	0.061	0.05	0.9	0.701	0.969
GNPAT	ECH1	4442713	4433153	9606.ENSP00000355607	9606.ENSP00000221418	0	0	0	0	0.116	0	0.9	0.669	0.968
GNPAT	PEX14	4442713	4441882	9606.ENSP00000355607	9606.ENSP00000349016	0	0	0	0	0.057	0.138	0.9	0.645	0.967
CXCL8	CCR2	4438229	4436955	9606.ENSP00000306512	9606.ENSP00000292301	0	0	0	0	0.078	0	0.9	0.675	0.967
CRAT	CAT	4438964	4433793	9606.ENSP00000315013	9606.ENSP00000241052	0	0	0	0	0.143	0	0.9	0.641	0.966
ACOX1	ECH1	4437000	4433153	9606.ENSP00000293217	9606.ENSP00000221418	0	0	0	0	0.147	0	0.9	0.641	0.966
GNPAT	CAT	4442713	4433793	9606.ENSP00000355607	9606.ENSP00000241052	0.076	0	0	0	0	0.111	0.9	0.64	0.966
CCL19	CCR2	4438451	4436955	9606.ENSP00000308815	9606.ENSP00000292301	0	0	0	0	0.063	0	0.9	0.662	0.965
GNPAT	PECR	4442713	4435582	9606.ENSP00000355607	9606.ENSP00000265322	0	0	0	0	0.055	0	0.9	0.665	0.965
CCR2	CCL21	4436955	4434713	9606.ENSP00000292301	9606.ENSP00000259607	0	0	0	0	0.062	0.05	0.9	0.651	0.964
CAT	EHHADH	4433793	4433550	9606.ENSP00000241052	9606.ENSP00000231887	0	0	0	0	0.087	0.379	0.9	0.434	0.963
GNAI2	CXCR5	4438833	4436951	9606.ENSP00000312999	9606.ENSP00000292174	0	0	0	0	0	0.586	0.9	0.198	0.963
GNPAT	ACOX1	4442713	4437000	9606.ENSP00000355607	9606.ENSP00000293217	0	0	0	0	0.081	0	0.9	0.637	0.963
GNPAT	PEX10	4442713	4436784	9606.ENSP00000355607	9606.ENSP00000288774	0	0	0	0	0.055	0	0.9	0.641	0.963
GNPAT	EHHADH	4442713	4433550	9606.ENSP00000355607	9606.ENSP00000231887	0	0	0	0	0.086	0	0.9	0.618	0.962
CRAT	ACOX1	4438964	4437000	9606.ENSP00000315013	9606.ENSP00000293217	0	0	0	0	0.189	0	0.9	0.575	0.962
PEX14	CAT	4441882	4433793	9606.ENSP00000349016	9606.ENSP00000241052	0	0	0	0	0.063	0.146	0.9	0.571	0.961
CCL19	CCL21	4438451	4434713	9606.ENSP00000308815	9606.ENSP00000259607	0	0	0	0.844	0.547	0	0.9	0.922	0.959
CXCL8	CCR7	4438229	4433992	9606.ENSP00000306512	9606.ENSP00000246657	0	0	0	0	0.075	0	0.9	0.585	0.958
PEX10	CAT	4436784	4433793	9606.ENSP00000288774	9606.ENSP00000241052	0	0	0	0	0	0	0.9	0.591	0.957
HSD17B4	IDH1	4449147	4447650	9606.ENSP00000420914	9606.ENSP00000390265	0.111	0	0	0	0.171	0.387	0.9	0.195	0.957
CXCL8	CCL21	4438229	4434713	9606.ENSP00000306512	9606.ENSP00000259607	0	0	0	0	0.055	0.069	0.9	0.573	0.957
HSD17B4	GNPAT	4449147	4442713	9606.ENSP00000420914	9606.ENSP00000355607	0	0	0	0	0.215	0	0.9	0.505	0.957
CCL19	CXCL8	4438451	4438229	9606.ENSP00000308815	9606.ENSP00000306512	0	0	0	0	0.061	0	0.9	0.572	0.956
CXCR2	CXCL13	4439296	4436695	9606.ENSP00000319635	9606.ENSP00000286758	0	0	0	0	0	0	0.9	0.572	0.955
CRAT	ECH1	4438964	4433153	9606.ENSP00000315013	9606.ENSP00000221418	0	0	0	0	0.308	0	0.9	0.406	0.955
C5AR1	CXCL8	4441697	4438229	9606.ENSP00000347197	9606.ENSP00000306512	0	0	0	0	0.087	0	0.9	0.552	0.955
SAA1	CXCL8	4447178	4438229	9606.ENSP00000384906	9606.ENSP00000306512	0	0	0	0	0.091	0	0.9	0.548	0.955
CXCL8	C3	4438229	4433951	9606.ENSP00000306512	9606.ENSP00000245907	0	0	0	0	0.07	0	0.9	0.546	0.954
GNAI2	GNB5	4438833	4434958	9606.ENSP00000312999	9606.ENSP00000261837	0	0	0	0	0.106	0.326	0.9	0.317	0.953
CRAT	EHHADH	4438964	4433550	9606.ENSP00000315013	9606.ENSP00000231887	0	0	0	0	0.133	0	0.9	0.5	0.952
CXCR1	CXCL13	4437175	4436695	9606.ENSP00000295683	9606.ENSP00000286758	0	0	0	0	0	0	0.9	0.543	0.952
CCR2	CXCL13	4436955	4436695	9606.ENSP00000292301	9606.ENSP00000286758	0	0	0	0	0.063	0	0.9	0.538	0.952
UBC	SRC	4449992	4444215	9606.ENSP00000441543	9606.ENSP00000362680	0	0	0	0	0	0.409	0.9	0.243	0.951
GNPAT	CRAT	4442713	4438964	9606.ENSP00000355607	9606.ENSP00000315013	0	0	0	0	0.174	0	0.9	0.454	0.951
IDH1	CAT	4447650	4433793	9606.ENSP00000390265	9606.ENSP00000241052	0	0	0	0	0.081	0.184	0.9	0.429	0.951
GNAI2	CXCR1	4438833	4437175	9606.ENSP00000312999	9606.ENSP00000295683	0	0	0	0	0	0.467	0.9	0.165	0.951
ADORA1	P2RY13	4442839	4439360	9606.ENSP00000356205	9606.ENSP00000320376	0	0	0	0	0	0	0.9	0.528	0.95
ACOX1	PECR	4437000	4435582	9606.ENSP00000293217	9606.ENSP00000265322	0.042	0	0	0	0.085	0.054	0.9	0.499	0.95
NPY4R	GAL	4444367	4435627	9606.ENSP00000363431	9606.ENSP00000265643	0	0	0	0	0	0	0.9	0.528	0.95
C5AR1	GNAI2	4441697	4438833	9606.ENSP00000347197	9606.ENSP00000312999	0	0	0	0	0	0.517	0.9	0	0.949
CXCR2	CCL19	4439296	4438451	9606.ENSP00000319635	9606.ENSP00000308815	0	0	0	0	0	0	0.9	0.519	0.949
CXCL8	CXCR5	4438229	4436951	9606.ENSP00000306512	9606.ENSP00000292174	0	0	0	0	0.061	0	0.9	0.501	0.949
CXCR2	GNAI2	4439296	4438833	9606.ENSP00000319635	9606.ENSP00000312999	0	0	0	0	0	0.467	0.9	0.126	0.949
CCL19	CXCR1	4438451	4437175	9606.ENSP00000308815	9606.ENSP00000295683	0	0	0	0	0	0	0.9	0.511	0.949
CXCR2	CCL21	4439296	4434713	9606.ENSP00000319635	9606.ENSP00000259607	0	0	0	0	0.061	0.05	0.9	0.488	0.948
CXCR1	CCL21	4437175	4434713	9606.ENSP00000295683	9606.ENSP00000259607	0	0	0	0	0	0.05	0.9	0.502	0.948
PEX14	ACOX1	4441882	4437000	9606.ENSP00000349016	9606.ENSP00000293217	0	0	0	0	0.064	0.223	0.9	0.379	0.948
DHRS4	EHHADH	4439824	4433550	9606.ENSP00000326219	9606.ENSP00000231887	0.042	0	0	0	0.108	0.264	0.9	0.312	0.948
DHRS4	ECH1	4439824	4433153	9606.ENSP00000326219	9606.ENSP00000221418	0	0	0	0	0.149	0.187	0.9	0.303	0.945
HSD17B4	PEX10	4449147	4436784	9606.ENSP00000420914	9606.ENSP00000288774	0	0	0	0	0.088	0	0.9	0.409	0.941
EHHADH	ECH1	4433550	4433153	9606.ENSP00000231887	9606.ENSP00000221418	0	0.004	0	0.617	0.143	0	0.9	0.81	0.938
ACOX1	PEX10	4437000	4436784	9606.ENSP00000293217	9606.ENSP00000288774	0	0	0	0	0.064	0	0.9	0.393	0.938
ADORA1	CXCL8	4442839	4438229	9606.ENSP00000356205	9606.ENSP00000306512	0	0	0	0	0	0	0.9	0.396	0.937
GNAI2	CXCL8	4438833	4438229	9606.ENSP00000312999	9606.ENSP00000306512	0	0	0	0	0	0.379	0.9	0.072	0.937
GSTK1	CAT	4449573	4433793	9606.ENSP00000431049	9606.ENSP00000241052	0	0	0	0	0.082	0.111	0.9	0.326	0.937
SAA1	C3	4447178	4433951	9606.ENSP00000384906	9606.ENSP00000245907	0	0	0	0	0.125	0	0.9	0.33	0.936
UBE2D2	PEX14	4446851	4441882	9606.ENSP00000381717	9606.ENSP00000349016	0	0	0	0	0	0.185	0.9	0.286	0.936
CRAT	PEX10	4438964	4436784	9606.ENSP00000315013	9606.ENSP00000288774	0	0	0	0	0.109	0	0.9	0.341	0.936
S1PR3	CXCL13	4444638	4436695	9606.ENSP00000365006	9606.ENSP00000286758	0	0	0	0	0.061	0	0.9	0.351	0.933
DHRS4	ACOX1	4439824	4437000	9606.ENSP00000326219	9606.ENSP00000293217	0.042	0	0	0	0.085	0.054	0.9	0.324	0.933
P2RY13	CXCR1	4439360	4437175	9606.ENSP00000320376	9606.ENSP00000295683	0	0	0	0.632	0.337	0	0.9	0.072	0.931
CRAT	PECR	4438964	4435582	9606.ENSP00000315013	9606.ENSP00000265322	0	0	0	0	0.113	0	0.9	0.276	0.93
S1PR3	CCR7	4444638	4433992	9606.ENSP00000365006	9606.ENSP00000246657	0	0	0	0	0	0	0.9	0.329	0.93
CXCR1	CCR2	4437175	4436955	9606.ENSP00000295683	9606.ENSP00000292301	0	0	0	0.826	0.212	0	0.9	0.738	0.928
HSD17B4	PECR	4449147	4435582	9606.ENSP00000420914	9606.ENSP00000265322	0.052	0	0	0.598	0.145	0	0.9	0.47	0.927
C5AR1	CCR2	4441697	4436955	9606.ENSP00000347197	9606.ENSP00000292301	0	0	0	0.681	0.175	0	0.9	0.464	0.926
CXCR5	CCR7	4436951	4433992	9606.ENSP00000292174	9606.ENSP00000246657	0	0	0	0.85	0.18	0	0.9	0.899	0.926
UBC	CAT	4449992	4433793	9606.ENSP00000441543	9606.ENSP00000241052	0	0	0	0	0.048	0.072	0.9	0.27	0.926
CCR2	C3	4436955	4433951	9606.ENSP00000292301	9606.ENSP00000245907	0	0	0	0	0.061	0	0.9	0.266	0.925
SRC	GNAI2	4444215	4438833	9606.ENSP00000362680	9606.ENSP00000312999	0	0	0	0	0.066	0.085	0.9	0.222	0.924
C5AR1	CXCR2	4441697	4439296	9606.ENSP00000347197	9606.ENSP00000319635	0	0	0	0.718	0.152	0	0.9	0.555	0.924
C5AR1	CXCR1	4441697	4437175	9606.ENSP00000347197	9606.ENSP00000295683	0	0	0	0.723	0.152	0	0.9	0.556	0.924
GSTK1	PEX10	4449573	4436784	9606.ENSP00000431049	9606.ENSP00000288774	0	0	0	0	0.064	0	0.9	0.257	0.924
DHRS4	CAT	4439824	4433793	9606.ENSP00000326219	9606.ENSP00000241052	0	0	0	0	0.117	0.111	0.9	0.135	0.923
HSD17B4	DHRS4	4449147	4439824	9606.ENSP00000420914	9606.ENSP00000326219	0.052	0	0	0.633	0.169	0	0.9	0.306	0.923
GSTK1	ECH1	4449573	4433153	9606.ENSP00000431049	9606.ENSP00000221418	0	0	0	0	0.12	0	0.9	0.198	0.923
S1PR3	CCL21	4444638	4434713	9606.ENSP00000365006	9606.ENSP00000259607	0	0	0	0	0.061	0	0.9	0.239	0.922
S1PR3	SRC	4444638	4444215	9606.ENSP00000365006	9606.ENSP00000362680	0	0	0	0	0	0	0.9	0.252	0.922
P2RY13	CCR2	4439360	4436955	9606.ENSP00000320376	9606.ENSP00000292301	0	0	0	0.626	0.227	0	0.9	0.125	0.922
S1PR3	CXCL8	4444638	4438229	9606.ENSP00000365006	9606.ENSP00000306512	0	0	0	0	0	0	0.9	0.259	0.922
IDH1	ACOX1	4447650	4437000	9606.ENSP00000390265	9606.ENSP00000293217	0	0	0	0	0.083	0.05	0.9	0.204	0.921
PECR	CAT	4435582	4433793	9606.ENSP00000265322	9606.ENSP00000241052	0	0	0	0	0.065	0.111	0.9	0.157	0.92
NPY4R	GNAI2	4444367	4438833	9606.ENSP00000363431	9606.ENSP00000312999	0	0	0	0	0	0.178	0.9	0.094	0.919
SRC	GNG2	4444215	4440566	9606.ENSP00000362680	9606.ENSP00000334448	0	0	0	0	0	0.05	0.9	0.222	0.919
PEX10	ECH1	4436784	4433153	9606.ENSP00000288774	9606.ENSP00000221418	0	0	0	0	0.061	0	0.9	0.207	0.919
CCL19	C3	4438451	4433951	9606.ENSP00000308815	9606.ENSP00000245907	0	0	0	0	0.086	0	0.9	0.186	0.919
GSTK1	ACOX1	4449573	4437000	9606.ENSP00000431049	9606.ENSP00000293217	0	0	0	0	0.061	0	0.9	0.212	0.919
CXCR2	CCR2	4439296	4436955	9606.ENSP00000319635	9606.ENSP00000292301	0	0	0	0.833	0.117	0	0.9	0.768	0.919
S1PR3	GNAI2	4444638	4438833	9606.ENSP00000365006	9606.ENSP00000312999	0	0	0	0	0	0	0.9	0.227	0.919
CCR2	CCR7	4436955	4433992	9606.ENSP00000292301	9606.ENSP00000246657	0	0	0	0.842	0.125	0	0.9	0.757	0.919
CXCR2	C3	4439296	4433951	9606.ENSP00000319635	9606.ENSP00000245907	0	0	0	0	0	0	0.9	0.232	0.919
GSTK1	GNPAT	4449573	4442713	9606.ENSP00000431049	9606.ENSP00000355607	0	0	0	0	0.063	0	0.9	0.2	0.918
S1PR3	CXCR2	4444638	4439296	9606.ENSP00000365006	9606.ENSP00000319635	0	0	0	0	0	0	0.9	0.216	0.918
IDE	CAT	4435672	4433793	9606.ENSP00000265986	9606.ENSP00000241052	0	0	0	0	0	0	0.9	0.222	0.918
S1PR3	CXCR1	4444638	4437175	9606.ENSP00000365006	9606.ENSP00000295683	0	0	0	0	0	0	0.9	0.209	0.917
CCR7	C3	4433992	4433951	9606.ENSP00000246657	9606.ENSP00000245907	0	0	0	0	0	0	0.9	0.205	0.917
CCL21	C3	4434713	4433951	9606.ENSP00000259607	9606.ENSP00000245907	0	0	0	0	0.107	0	0.9	0.146	0.917
UBE2D2	ACOX1	4446851	4437000	9606.ENSP00000381717	9606.ENSP00000293217	0	0	0	0	0	0.184	0.9	0.07	0.917
ADORA1	GAL	4442839	4435627	9606.ENSP00000356205	9606.ENSP00000265643	0	0	0	0	0	0	0.9	0.205	0.917
GSTK1	PEX14	4449573	4441882	9606.ENSP00000431049	9606.ENSP00000349016	0	0	0	0	0	0	0.9	0.213	0.917
CAT	ECH1	4433793	4433153	9606.ENSP00000241052	9606.ENSP00000221418	0	0	0	0	0.082	0.063	0.9	0.141	0.916
NPY4R	GNB5	4444367	4434958	9606.ENSP00000363431	9606.ENSP00000261837	0	0	0	0	0.063	0.185	0.9	0	0.916
CCR2	CXCR5	4436955	4436951	9606.ENSP00000292301	9606.ENSP00000292174	0	0	0	0.783	0.081	0	0.9	0.603	0.916
CXCR1	CCR7	4437175	4433992	9606.ENSP00000295683	9606.ENSP00000246657	0	0	0	0.845	0.095	0	0.9	0.731	0.916
S1PR3	CCL19	4444638	4438451	9606.ENSP00000365006	9606.ENSP00000308815	0	0	0	0	0	0	0.9	0.198	0.916
UBC	PEX10	4449992	4436784	9606.ENSP00000441543	9606.ENSP00000288774	0	0	0	0	0	0.159	0.9	0.091	0.916
SAA1	CXCL13	4447178	4436695	9606.ENSP00000384906	9606.ENSP00000286758	0	0	0	0	0.054	0	0.9	0.188	0.916
SAA1	CCR2	4447178	4436955	9606.ENSP00000384906	9606.ENSP00000292301	0	0	0	0	0.058	0	0.9	0.187	0.916
SAA1	CCL19	4447178	4438451	9606.ENSP00000384906	9606.ENSP00000308815	0	0	0	0	0.092	0	0.9	0.153	0.916
IDH1	PEX14	4447650	4441882	9606.ENSP00000390265	9606.ENSP00000349016	0	0	0	0	0.063	0.127	0.9	0.098	0.916
GNAI2	CCR2	4438833	4436955	9606.ENSP00000312999	9606.ENSP00000292301	0	0	0	0	0	0.178	0.9	0.068	0.916
CXCL13	C3	4436695	4433951	9606.ENSP00000286758	9606.ENSP00000245907	0	0	0	0	0.062	0	0.9	0.186	0.916
ADORA1	GNB5	4442839	4434958	9606.ENSP00000356205	9606.ENSP00000261837	0	0	0	0	0.061	0.185	0.9	0	0.916
UBB	PEX10	4438070	4436784	9606.ENSP00000304697	9606.ENSP00000288774	0	0	0	0	0	0.159	0.9	0.091	0.916
UBC	IDH1	4449992	4447650	9606.ENSP00000441543	9606.ENSP00000390265	0	0	0	0	0.049	0.085	0.9	0.147	0.915
CCR2	GNB5	4436955	4434958	9606.ENSP00000292301	9606.ENSP00000261837	0	0	0	0	0	0.185	0.9	0	0.915
CXCR2	GNB5	4439296	4434958	9606.ENSP00000319635	9606.ENSP00000261837	0	0	0	0	0	0.185	0.9	0.044	0.915
CXCR1	GNB5	4437175	4434958	9606.ENSP00000295683	9606.ENSP00000261837	0	0	0	0	0	0.185	0.9	0	0.915
IDH1	CRAT	4447650	4438964	9606.ENSP00000390265	9606.ENSP00000315013	0	0	0	0	0.146	0	0.9	0.093	0.915
C5AR1	P2RY13	4441697	4439360	9606.ENSP00000347197	9606.ENSP00000320376	0	0	0	0.595	0.179	0	0.9	0.075	0.915
GNG2	CCR2	4440566	4436955	9606.ENSP00000334448	9606.ENSP00000292301	0	0	0	0	0	0.165	0.9	0.072	0.915
P2RY13	CXCR2	4439360	4439296	9606.ENSP00000320376	9606.ENSP00000319635	0	0	0	0.645	0.172	0	0.9	0.093	0.915
NUDT19	UBB	4446631	4438070	9606.ENSP00000380251	9606.ENSP00000304697	0	0	0	0	0.042	0.186	0.9	0	0.915
CXCR5	GNB5	4436951	4434958	9606.ENSP00000292174	9606.ENSP00000261837	0	0	0	0	0	0.185	0.9	0	0.915
UBC	NUDT19	4449992	4446631	9606.ENSP00000441543	9606.ENSP00000380251	0	0	0	0	0.042	0.186	0.9	0	0.915
HSD17B4	PEX14	4449147	4441882	9606.ENSP00000420914	9606.ENSP00000349016	0	0	0	0	0.061	0.138	0.9	0.069	0.914
IDH1	EHHADH	4447650	4433550	9606.ENSP00000390265	9606.ENSP00000231887	0.06	0	0	0	0.083	0	0.9	0.127	0.914
S1PR3	CXCR5	4444638	4436951	9606.ENSP00000365006	9606.ENSP00000292174	0	0	0	0.565	0	0	0.9	0.358	0.914
C5AR1	CCL19	4441697	4438451	9606.ENSP00000347197	9606.ENSP00000308815	0	0	0	0	0.077	0	0.9	0.146	0.914
UBB	CAT	4438070	4433793	9606.ENSP00000304697	9606.ENSP00000241052	0	0	0	0	0.048	0.072	0.9	0.146	0.914
GNAI2	CCL19	4438833	4438451	9606.ENSP00000312999	9606.ENSP00000308815	0	0	0	0	0	0	0.9	0.184	0.914
GSTK1	PECR	4449573	4435582	9606.ENSP00000431049	9606.ENSP00000265322	0.043	0	0	0	0.062	0	0.9	0.151	0.913
PEX10	PECR	4436784	4435582	9606.ENSP00000288774	9606.ENSP00000265322	0	0	0	0	0.062	0	0.9	0.156	0.913
ADORA1	CCR2	4442839	4436955	9606.ENSP00000356205	9606.ENSP00000292301	0	0	0	0	0	0	0.9	0.171	0.913
ADORA1	C5AR1	4442839	4441697	9606.ENSP00000356205	9606.ENSP00000347197	0	0	0	0	0.06	0	0.9	0.152	0.913
C5AR1	CXCL13	4441697	4436695	9606.ENSP00000347197	9606.ENSP00000286758	0	0	0	0	0.061	0	0.9	0.151	0.913
CXCR2	CCR7	4439296	4433992	9606.ENSP00000319635	9606.ENSP00000246657	0	0	0	0.854	0.085	0	0.9	0.664	0.913
GNAI2	CXCL13	4438833	4436695	9606.ENSP00000312999	9606.ENSP00000286758	0	0	0	0	0	0	0.9	0.167	0.913
CXCL8	GAL	4438229	4435627	9606.ENSP00000306512	9606.ENSP00000265643	0	0	0	0	0	0	0.9	0.174	0.913
PEX10	EHHADH	4436784	4433550	9606.ENSP00000288774	9606.ENSP00000231887	0	0	0	0	0.063	0	0.9	0.136	0.912
PEX14	DHRS4	4441882	4439824	9606.ENSP00000349016	9606.ENSP00000326219	0	0	0	0	0.063	0.138	0.9	0	0.912
CXCR5	C3	4436951	4433951	9606.ENSP00000292174	9606.ENSP00000245907	0	0	0	0	0	0	0.9	0.165	0.912
GSTK1	IDH1	4449573	4447650	9606.ENSP00000431049	9606.ENSP00000390265	0	0	0	0	0.061	0	0.9	0.139	0.912
CXCL8	CXCL13	4438229	4436695	9606.ENSP00000306512	9606.ENSP00000286758	0	0	0	0.804	0	0	0.9	0.646	0.912
GNG2	CXCR2	4440566	4439296	9606.ENSP00000334448	9606.ENSP00000319635	0	0	0	0	0	0.165	0.9	0	0.912
PEX14	CRAT	4441882	4438964	9606.ENSP00000349016	9606.ENSP00000315013	0	0	0	0	0.061	0.14	0.9	0.046	0.912
NPY4R	GNG2	4444367	4440566	9606.ENSP00000363431	9606.ENSP00000334448	0	0	0	0	0	0.165	0.9	0	0.912
S1PR3	CCR2	4444638	4436955	9606.ENSP00000365006	9606.ENSP00000292301	0	0	0	0	0	0	0.9	0.161	0.912
GNG2	CXCR5	4440566	4436951	9606.ENSP00000334448	9606.ENSP00000292174	0	0	0	0	0	0.165	0.9	0	0.912
GNG2	CXCR1	4440566	4437175	9606.ENSP00000334448	9606.ENSP00000295683	0	0	0	0	0	0.165	0.9	0	0.912
IDH1	DHRS4	4447650	4439824	9606.ENSP00000390265	9606.ENSP00000326219	0	0	0	0	0.064	0	0.9	0.139	0.912
SAA1	CXCR2	4447178	4439296	9606.ENSP00000384906	9606.ENSP00000319635	0	0	0	0	0	0	0.9	0.165	0.912
UBE2D2	CAT	4446851	4433793	9606.ENSP00000381717	9606.ENSP00000241052	0	0	0	0	0.061	0	0.9	0.138	0.912
P2RY13	CXCL8	4439360	4438229	9606.ENSP00000320376	9606.ENSP00000306512	0	0	0	0	0	0	0.9	0.149	0.911
GNAI2	CCR7	4438833	4433992	9606.ENSP00000312999	9606.ENSP00000246657	0	0	0	0	0	0	0.9	0.147	0.911
DHRS4	CRAT	4439824	4438964	9606.ENSP00000326219	9606.ENSP00000315013	0	0	0	0	0.113	0	0.9	0.086	0.911
PEX14	IDE	4441882	4435672	9606.ENSP00000349016	9606.ENSP00000265986	0	0	0	0	0	0	0.9	0.149	0.911
CCR2	GAL	4436955	4435627	9606.ENSP00000292301	9606.ENSP00000265643	0	0	0	0	0	0	0.9	0.153	0.911
C5AR1	CCR7	4441697	4433992	9606.ENSP00000347197	9606.ENSP00000246657	0	0	0	0.721	0.079	0	0.9	0.267	0.91
CXCR2	CXCR5	4439296	4436951	9606.ENSP00000319635	9606.ENSP00000292174	0	0	0	0.863	0.062	0	0.9	0.604	0.91
PEX14	EHHADH	4441882	4433550	9606.ENSP00000349016	9606.ENSP00000231887	0	0	0	0	0.063	0.064	0.9	0.102	0.91
NUDT19	CAT	4446631	4433793	9606.ENSP00000380251	9606.ENSP00000241052	0	0	0	0	0	0.099	0.9	0.087	0.91
CXCR1	CXCR5	4437175	4436951	9606.ENSP00000295683	9606.ENSP00000292174	0	0	0	0.847	0.055	0	0.9	0.63	0.91
GSTK1	HSD17B4	4449573	4449147	9606.ENSP00000431049	9606.ENSP00000420914	0	0	0	0	0.063	0	0.9	0.108	0.909
UBC	PEX14	4449992	4441882	9606.ENSP00000441543	9606.ENSP00000349016	0	0	0	0	0	0.132	0.9	0	0.909
PEX14	UBB	4441882	4438070	9606.ENSP00000349016	9606.ENSP00000304697	0	0	0	0	0	0.132	0.9	0	0.909
GSTK1	CRAT	4449573	4438964	9606.ENSP00000431049	9606.ENSP00000315013	0	0	0	0	0.061	0	0.9	0.106	0.908
DHRS4	PECR	4439824	4435582	9606.ENSP00000326219	9606.ENSP00000265322	0	0	0.278	0.751	0.063	0	0.9	0	0.908
ADORA1	CCL21	4442839	4434713	9606.ENSP00000356205	9606.ENSP00000259607	0	0	0	0	0	0.05	0.9	0.111	0.908
IDH1	PECR	4447650	4435582	9606.ENSP00000390265	9606.ENSP00000265322	0	0	0	0	0.062	0	0.9	0.101	0.908
CXCR1	C3	4437175	4433951	9606.ENSP00000295683	9606.ENSP00000245907	0	0	0	0	0	0	0.9	0.119	0.908
C5AR1	CCL21	4441697	4434713	9606.ENSP00000347197	9606.ENSP00000259607	0	0	0	0	0.062	0	0.9	0.094	0.907
S1PR3	C5AR1	4444638	4441697	9606.ENSP00000365006	9606.ENSP00000347197	0	0	0	0	0	0	0.9	0.112	0.907
SAA1	C5AR1	4447178	4441697	9606.ENSP00000384906	9606.ENSP00000347197	0	0	0	0	0.063	0	0.9	0.088	0.907
CXCR2	GAL	4439296	4435627	9606.ENSP00000319635	9606.ENSP00000265643	0	0	0	0	0	0	0.9	0.108	0.907
GNPAT	DHRS4	4442713	4439824	9606.ENSP00000355607	9606.ENSP00000326219	0	0	0	0	0.06	0	0.9	0.095	0.907
ADORA1	CCR7	4442839	4433992	9606.ENSP00000356205	9606.ENSP00000246657	0	0	0	0	0	0	0.9	0.116	0.907
SRC	UBB	4444215	4438070	9606.ENSP00000362680	9606.ENSP00000304697	0	0	0	0	0	0.088	0.9	0.063	0.907
S1PR3	ADORA1	4444638	4442839	9606.ENSP00000365006	9606.ENSP00000356205	0	0	0	0.613	0	0	0.9	0.199	0.906
NPY4R	CXCL8	4444367	4438229	9606.ENSP00000363431	9606.ENSP00000306512	0	0	0	0	0	0	0.9	0.105	0.906
C5AR1	CXCR5	4441697	4436951	9606.ENSP00000347197	9606.ENSP00000292174	0	0	0	0.669	0.063	0	0.9	0.164	0.906
P2RY13	CCR7	4439360	4433992	9606.ENSP00000320376	9606.ENSP00000246657	0	0	0	0.616	0.096	0	0.9	0.057	0.906
IDH1	GNPAT	4447650	4442713	9606.ENSP00000390265	9606.ENSP00000355607	0	0	0	0	0.077	0	0.9	0.067	0.906
SAA1	GNG2	4447178	4440566	9606.ENSP00000384906	9606.ENSP00000334448	0	0	0	0	0	0	0.9	0.1	0.906
SAA1	CCL21	4447178	4434713	9606.ENSP00000384906	9606.ENSP00000259607	0	0	0	0	0.07	0	0.9	0.073	0.906
NUDT19	PEX10	4446631	4436784	9606.ENSP00000380251	9606.ENSP00000288774	0	0	0	0	0.063	0	0.9	0.085	0.906
NUDT19	ECH1	4446631	4433153	9606.ENSP00000380251	9606.ENSP00000221418	0	0	0	0	0.067	0	0.9	0.08	0.906
NUDT19	PEX14	4446631	4441882	9606.ENSP00000380251	9606.ENSP00000349016	0	0	0	0	0	0	0.9	0.108	0.906
UBC	EHHADH	4449992	4433550	9606.ENSP00000441543	9606.ENSP00000231887	0	0	0	0	0	0.084	0.9	0.064	0.906
ADORA1	CXCR2	4442839	4439296	9606.ENSP00000356205	9606.ENSP00000319635	0	0	0	0	0	0	0.9	0.094	0.905
GSTK1	IDE	4449573	4435672	9606.ENSP00000431049	9606.ENSP00000265986	0	0	0	0	0	0	0.9	0.089	0.905
P2RY13	CXCL13	4439360	4436695	9606.ENSP00000320376	9606.ENSP00000286758	0	0	0	0	0.081	0	0.9	0.05	0.905
IDH1	UBB	4447650	4438070	9606.ENSP00000390265	9606.ENSP00000304697	0	0	0	0	0.049	0.085	0.9	0.044	0.905
P2RY13	CXCR5	4439360	4436951	9606.ENSP00000320376	9606.ENSP00000292174	0	0	0	0.618	0.066	0	0.9	0.128	0.905
GSTK1	DHRS4	4449573	4439824	9606.ENSP00000431049	9606.ENSP00000326219	0.043	0	0	0	0.062	0	0.9	0.068	0.905
SAA1	GNB5	4447178	4434958	9606.ENSP00000384906	9606.ENSP00000261837	0	0	0	0	0	0	0.9	0.091	0.905
ADORA1	CXCR1	4442839	4437175	9606.ENSP00000356205	9606.ENSP00000295683	0	0	0	0.58	0	0	0.9	0.136	0.904
CRAT	UBB	4438964	4438070	9606.ENSP00000315013	9606.ENSP00000304697	0	0	0	0	0.061	0	0.9	0.062	0.904
UBB	EHHADH	4438070	4433550	9606.ENSP00000304697	9606.ENSP00000231887	0	0	0	0	0	0.084	0.9	0	0.904
GSTK1	EHHADH	4449573	4433550	9606.ENSP00000431049	9606.ENSP00000231887	0	0	0	0	0.063	0	0.9	0.064	0.904
IDH1	ECH1	4447650	4433153	9606.ENSP00000390265	9606.ENSP00000221418	0	0	0	0	0.064	0	0.9	0.064	0.904
UBB	ACOX1	4438070	4437000	9606.ENSP00000304697	9606.ENSP00000293217	0	0	0	0	0	0.085	0.9	0	0.904
UBC	ACOX1	4449992	4437000	9606.ENSP00000441543	9606.ENSP00000293217	0	0	0	0	0	0.085	0.9	0.041	0.904
SAA1	CXCR1	4447178	4437175	9606.ENSP00000384906	9606.ENSP00000295683	0	0	0	0	0	0	0.9	0.085	0.904
IDH1	UBE2D2	4447650	4446851	9606.ENSP00000390265	9606.ENSP00000381717	0	0	0	0	0.055	0	0.9	0.067	0.904
DHRS4	IDE	4439824	4435672	9606.ENSP00000326219	9606.ENSP00000265986	0	0	0	0	0.061	0	0.9	0.065	0.904
HSD17B4	NUDT19	4449147	4446631	9606.ENSP00000420914	9606.ENSP00000380251	0	0	0	0	0.064	0	0.9	0.057	0.904
HSD17B4	UBE2D2	4449147	4446851	9606.ENSP00000420914	9606.ENSP00000381717	0	0	0	0	0.062	0.064	0.9	0	0.904
NPY4R	ADORA1	4444367	4442839	9606.ENSP00000363431	9606.ENSP00000356205	0	0	0	0.578	0.062	0	0.9	0.093	0.904
IDE	PECR	4435672	4435582	9606.ENSP00000265986	9606.ENSP00000265322	0	0	0	0	0.061	0	0.9	0.065	0.904
P2RY13	GAL	4439360	4435627	9606.ENSP00000320376	9606.ENSP00000265643	0	0	0	0	0	0	0.9	0.085	0.904
UBC	CRAT	4449992	4438964	9606.ENSP00000441543	9606.ENSP00000315013	0	0	0	0	0.061	0	0.9	0.062	0.904
S1PR3	GAL	4444638	4435627	9606.ENSP00000365006	9606.ENSP00000265643	0	0	0	0	0	0	0.9	0.073	0.903
NUDT19	EHHADH	4446631	4433550	9606.ENSP00000380251	9606.ENSP00000231887	0	0	0	0	0.062	0.05	0.9	0	0.903
SAA1	ADORA1	4447178	4442839	9606.ENSP00000384906	9606.ENSP00000356205	0	0	0	0	0	0	0.9	0.075	0.903
P2RY13	CCL19	4439360	4438451	9606.ENSP00000320376	9606.ENSP00000308815	0	0	0	0	0.076	0	0.9	0	0.903
IDH1	IDE	4447650	4435672	9606.ENSP00000390265	9606.ENSP00000265986	0	0	0	0	0.063	0	0.9	0.05	0.903
DHRS4	PEX10	4439824	4436784	9606.ENSP00000326219	9606.ENSP00000288774	0	0	0	0	0.062	0	0.9	0.058	0.903
NUDT19	ACOX1	4446631	4437000	9606.ENSP00000380251	9606.ENSP00000293217	0	0	0	0	0.063	0	0.9	0.057	0.903
ADORA1	CCL19	4442839	4438451	9606.ENSP00000356205	9606.ENSP00000308815	0	0	0	0	0	0	0.9	0.07	0.903
SAA1	CCR7	4447178	4433992	9606.ENSP00000384906	9606.ENSP00000246657	0	0	0	0	0	0	0.9	0.076	0.903
UBC	DHRS4	4449992	4439824	9606.ENSP00000441543	9606.ENSP00000326219	0	0	0	0	0	0.064	0.9	0.056	0.903
GNPAT	IDE	4442713	4435672	9606.ENSP00000355607	9606.ENSP00000265986	0	0	0	0	0.077	0	0.9	0	0.903
P2RY13	C3	4439360	4433951	9606.ENSP00000320376	9606.ENSP00000245907	0	0	0	0	0.061	0	0.9	0.05	0.903
CXCR5	GAL	4436951	4435627	9606.ENSP00000292174	9606.ENSP00000265643	0	0	0	0	0	0	0.9	0.078	0.903
PEX14	ECH1	4441882	4433153	9606.ENSP00000349016	9606.ENSP00000221418	0	0	0	0	0.064	0	0.9	0	0.902
UBE2D2	EHHADH	4446851	4433550	9606.ENSP00000381717	9606.ENSP00000231887	0	0	0	0	0.061	0	0.9	0.043	0.902
UBB	ECH1	4438070	4433153	9606.ENSP00000304697	9606.ENSP00000221418	0	0	0	0	0.062	0	0.9	0	0.902
P2RY13	GNAI2	4439360	4438833	9606.ENSP00000320376	9606.ENSP00000312999	0	0	0	0	0	0	0.9	0.062	0.902
UBE2D2	CRAT	4446851	4438964	9606.ENSP00000381717	9606.ENSP00000315013	0	0	0	0	0.063	0	0.9	0	0.902
DHRS4	UBB	4439824	4438070	9606.ENSP00000326219	9606.ENSP00000304697	0	0	0	0	0	0.064	0.9	0	0.902
P2RY13	CCL21	4439360	4434713	9606.ENSP00000320376	9606.ENSP00000259607	0	0	0	0	0.063	0	0.9	0	0.902
NUDT19	PECR	4446631	4435582	9606.ENSP00000380251	9606.ENSP00000265322	0	0	0	0	0.063	0	0.9	0.043	0.902
UBE2D2	NUDT19	4446851	4446631	9606.ENSP00000381717	9606.ENSP00000380251	0	0	0	0	0.061	0	0.9	0	0.902
GNAI2	GAL	4438833	4435627	9606.ENSP00000312999	9606.ENSP00000265643	0	0	0	0	0	0	0.9	0.062	0.902
NPY4R	CCR2	4444367	4436955	9606.ENSP00000363431	9606.ENSP00000292301	0	0	0	0.59	0	0	0.9	0.099	0.902
ADORA1	C3	4442839	4433951	9606.ENSP00000356205	9606.ENSP00000245907	0	0	0	0	0	0	0.9	0.061	0.902
NUDT19	DHRS4	4446631	4439824	9606.ENSP00000380251	9606.ENSP00000326219	0	0	0	0	0.061	0	0.9	0.043	0.902
GAL	C3	4435627	4433951	9606.ENSP00000265643	9606.ENSP00000245907	0	0	0	0	0	0	0.9	0.062	0.902
GNG2	P2RY13	4440566	4439360	9606.ENSP00000334448	9606.ENSP00000320376	0	0	0	0	0.069	0	0.9	0	0.902
NUDT19	GNPAT	4446631	4442713	9606.ENSP00000380251	9606.ENSP00000355607	0	0	0	0	0.064	0	0.9	0	0.902
ACOX1	IDE	4437000	4435672	9606.ENSP00000293217	9606.ENSP00000265986	0	0	0	0	0.063	0	0.9	0	0.902
SAA1	CXCR5	4447178	4436951	9606.ENSP00000384906	9606.ENSP00000292174	0	0	0	0	0.061	0	0.9	0.041	0.902
UBE2D2	DHRS4	4446851	4439824	9606.ENSP00000381717	9606.ENSP00000326219	0	0	0	0	0.051	0	0.9	0.053	0.902
PEX10	IDE	4436784	4435672	9606.ENSP00000288774	9606.ENSP00000265986	0	0	0	0	0.061	0	0.9	0	0.902
GNG2	CCL21	4440566	4434713	9606.ENSP00000334448	9606.ENSP00000259607	0	0	0	0	0	0	0.9	0.067	0.902
UBC	PECR	4449992	4435582	9606.ENSP00000441543	9606.ENSP00000265322	0	0	0	0	0	0.064	0.9	0	0.902
UBB	PECR	4438070	4435582	9606.ENSP00000304697	9606.ENSP00000265322	0	0	0	0	0	0.064	0.9	0	0.902
NPY4R	P2RY13	4444367	4439360	9606.ENSP00000363431	9606.ENSP00000320376	0	0	0	0	0	0	0.9	0.062	0.902
GAL	CCL21	4435627	4434713	9606.ENSP00000265643	9606.ENSP00000259607	0	0	0	0	0	0	0.9	0.053	0.901
GNAI2	CCL21	4438833	4434713	9606.ENSP00000312999	9606.ENSP00000259607	0	0	0	0	0	0	0.9	0.051	0.901
PEX14	PECR	4441882	4435582	9606.ENSP00000349016	9606.ENSP00000265322	0	0	0	0	0.059	0	0.9	0	0.901
IDE	EHHADH	4435672	4433550	9606.ENSP00000265986	9606.ENSP00000231887	0	0	0	0	0.055	0	0.9	0	0.901
CXCR1	GAL	4437175	4435627	9606.ENSP00000295683	9606.ENSP00000265643	0	0	0	0	0	0	0.9	0.056	0.901
S1PR3	C3	4444638	4433951	9606.ENSP00000365006	9606.ENSP00000245907	0	0	0	0	0	0	0.9	0.054	0.901
UBE2D2	PECR	4446851	4435582	9606.ENSP00000381717	9606.ENSP00000265322	0	0	0	0	0	0	0.9	0.053	0.901
GAL	CCR7	4435627	4433992	9606.ENSP00000265643	9606.ENSP00000246657	0	0	0	0	0	0	0.9	0.059	0.901
NUDT19	IDE	4446631	4435672	9606.ENSP00000380251	9606.ENSP00000265986	0	0	0	0	0.053	0	0.9	0.046	0.901
GNG2	CXCL8	4440566	4438229	9606.ENSP00000334448	9606.ENSP00000306512	0	0	0	0	0	0	0.9	0.054	0.901
UBE2D2	GNPAT	4446851	4442713	9606.ENSP00000381717	9606.ENSP00000355607	0	0	0	0	0.058	0	0.9	0	0.901
S1PR3	P2RY13	4444638	4439360	9606.ENSP00000365006	9606.ENSP00000320376	0	0	0	0	0	0	0.9	0.057	0.901
SAA1	NPY4R	4447178	4444367	9606.ENSP00000384906	9606.ENSP00000363431	0	0	0	0	0	0	0.9	0	0.9
GNB5	CCR7	4434958	4433992	9606.ENSP00000261837	9606.ENSP00000246657	0	0	0	0	0	0	0.9	0	0.9
GNG2	CCL19	4440566	4438451	9606.ENSP00000334448	9606.ENSP00000308815	0	0	0	0	0	0	0.9	0	0.9
CXCL13	GNB5	4436695	4434958	9606.ENSP00000286758	9606.ENSP00000261837	0	0	0	0	0	0	0.9	0.047	0.9
ADORA1	CXCR5	4442839	4436951	9606.ENSP00000356205	9606.ENSP00000292174	0	0	0	0.583	0	0	0.9	0.046	0.9
GAL	GNB5	4435627	4434958	9606.ENSP00000265643	9606.ENSP00000261837	0	0	0	0	0	0	0.9	0	0.9
GNPAT	UBB	4442713	4438070	9606.ENSP00000355607	9606.ENSP00000304697	0	0	0	0	0	0	0.9	0	0.9
NPY4R	CCL21	4444367	4434713	9606.ENSP00000363431	9606.ENSP00000259607	0	0	0	0	0	0.05	0.9	0	0.9
UBE2D2	IDE	4446851	4435672	9606.ENSP00000381717	9606.ENSP00000265986	0	0	0	0	0	0	0.9	0	0.9
SAA1	GAL	4447178	4435627	9606.ENSP00000384906	9606.ENSP00000265643	0	0	0	0	0	0	0.9	0	0.9
NPY4R	C5AR1	4444367	4441697	9606.ENSP00000363431	9606.ENSP00000347197	0	0	0	0.614	0	0	0.9	0	0.9
C5AR1	GNB5	4441697	4434958	9606.ENSP00000347197	9606.ENSP00000261837	0	0	0	0	0	0	0.9	0	0.9
NPY4R	CCR7	4444367	4433992	9606.ENSP00000363431	9606.ENSP00000246657	0	0	0	0.595	0	0	0.9	0	0.9
UBC	GNPAT	4449992	4442713	9606.ENSP00000441543	9606.ENSP00000355607	0	0	0	0	0	0	0.9	0	0.9
P2RY13	GNB5	4439360	4434958	9606.ENSP00000320376	9606.ENSP00000261837	0	0	0	0	0	0	0.9	0	0.9
GSTK1	UBB	4449573	4438070	9606.ENSP00000431049	9606.ENSP00000304697	0	0	0	0	0	0	0.9	0.043	0.9
IDH1	NUDT19	4447650	4446631	9606.ENSP00000390265	9606.ENSP00000380251	0	0	0	0	0.049	0	0.9	0	0.9
SAA1	P2RY13	4447178	4439360	9606.ENSP00000384906	9606.ENSP00000320376	0	0	0	0	0	0	0.9	0	0.9
GNAI2	C3	4438833	4433951	9606.ENSP00000312999	9606.ENSP00000245907	0	0	0	0	0	0	0.9	0.043	0.9
C5AR1	GAL	4441697	4435627	9606.ENSP00000347197	9606.ENSP00000265643	0	0	0	0	0	0	0.9	0.046	0.9
C5AR1	GNG2	4441697	4440566	9606.ENSP00000347197	9606.ENSP00000334448	0	0	0	0	0	0	0.9	0.043	0.9
NPY4R	CXCR2	4444367	4439296	9606.ENSP00000363431	9606.ENSP00000319635	0	0	0	0.6	0	0	0.9	0	0.9
GNG2	CXCL13	4440566	4436695	9606.ENSP00000334448	9606.ENSP00000286758	0	0	0	0	0	0	0.9	0	0.9
UBE2D2	ECH1	4446851	4433153	9606.ENSP00000381717	9606.ENSP00000221418	0	0	0	0	0	0	0.9	0.05	0.9
S1PR3	GNB5	4444638	4434958	9606.ENSP00000365006	9606.ENSP00000261837	0	0	0	0	0	0	0.9	0.041	0.9
GNG2	GAL	4440566	4435627	9606.ENSP00000334448	9606.ENSP00000265643	0	0	0	0	0	0	0.9	0	0.9
GNB5	CCL21	4434958	4434713	9606.ENSP00000261837	9606.ENSP00000259607	0	0	0	0	0	0	0.9	0	0.9
S1PR3	NPY4R	4444638	4444367	9606.ENSP00000365006	9606.ENSP00000363431	0	0	0	0	0	0	0.9	0	0.9
GSTK1	UBE2D2	4449573	4446851	9606.ENSP00000431049	9606.ENSP00000381717	0	0	0	0	0	0	0.9	0	0.9
UBC	ECH1	4449992	4433153	9606.ENSP00000441543	9606.ENSP00000221418	0	0	0	0	0	0	0.9	0	0.9
HSD17B4	UBB	4449147	4438070	9606.ENSP00000420914	9606.ENSP00000304697	0	0	0	0	0.047	0	0.9	0	0.9
IDE	ECH1	4435672	4433153	9606.ENSP00000265986	9606.ENSP00000221418	0	0	0	0	0	0	0.9	0	0.9
NPY4R	CXCL13	4444367	4436695	9606.ENSP00000363431	9606.ENSP00000286758	0	0	0	0	0	0	0.9	0	0.9
HSD17B4	IDE	4449147	4435672	9606.ENSP00000420914	9606.ENSP00000265986	0	0	0	0	0	0	0.9	0	0.9
CXCL13	GAL	4436695	4435627	9606.ENSP00000286758	9606.ENSP00000265643	0	0	0	0	0	0	0.9	0.041	0.9
S1PR3	GNG2	4444638	4440566	9606.ENSP00000365006	9606.ENSP00000334448	0	0	0	0	0	0	0.9	0	0.9
NUDT19	CRAT	4446631	4438964	9606.ENSP00000380251	9606.ENSP00000315013	0	0	0	0	0	0	0.9	0	0.9
NPY4R	C3	4444367	4433951	9606.ENSP00000363431	9606.ENSP00000245907	0	0	0	0	0	0	0.9	0	0.9
UBC	HSD17B4	4449992	4449147	9606.ENSP00000441543	9606.ENSP00000420914	0	0	0	0	0.047	0	0.9	0	0.9
GSTK1	NUDT19	4449573	4446631	9606.ENSP00000431049	9606.ENSP00000380251	0	0	0	0	0	0	0.9	0	0.9
NPY4R	CXCR1	4444367	4437175	9606.ENSP00000363431	9606.ENSP00000295683	0	0	0	0.6	0	0	0.9	0.049	0.9
GNG2	CCR7	4440566	4433992	9606.ENSP00000334448	9606.ENSP00000246657	0	0	0	0	0	0	0.9	0	0.9
SAA1	S1PR3	4447178	4444638	9606.ENSP00000384906	9606.ENSP00000365006	0	0	0	0	0	0	0.9	0	0.9
UBC	GSTK1	4449992	4449573	9606.ENSP00000441543	9606.ENSP00000431049	0	0	0	0	0	0	0.9	0.043	0.9
ADORA1	CXCL13	4442839	4436695	9606.ENSP00000356205	9606.ENSP00000286758	0	0	0	0	0	0	0.9	0	0.9
NPY4R	CCL19	4444367	4438451	9606.ENSP00000363431	9606.ENSP00000308815	0	0	0	0	0	0	0.9	0	0.9
CCL19	GNB5	4438451	4434958	9606.ENSP00000308815	9606.ENSP00000261837	0	0	0	0	0	0	0.9	0	0.9
CCL19	GAL	4438451	4435627	9606.ENSP00000308815	9606.ENSP00000265643	0	0	0	0	0	0	0.9	0	0.9
GNB5	C3	4434958	4433951	9606.ENSP00000261837	9606.ENSP00000245907	0	0	0	0	0	0	0.9	0	0.9
NPY4R	CXCR5	4444367	4436951	9606.ENSP00000363431	9606.ENSP00000292174	0	0	0	0.589	0	0	0.9	0.046	0.9
IDH1	PEX10	4447650	4436784	9606.ENSP00000390265	9606.ENSP00000288774	0	0	0	0	0	0	0.9	0	0.9
CRAT	IDE	4438964	4435672	9606.ENSP00000315013	9606.ENSP00000265986	0	0	0	0	0	0	0.9	0	0.9
SAA1	GNAI2	4447178	4438833	9606.ENSP00000384906	9606.ENSP00000312999	0	0	0	0	0	0	0.9	0.041	0.9
CXCL8	GNB5	4438229	4434958	9606.ENSP00000306512	9606.ENSP00000261837	0	0	0	0	0	0	0.9	0	0.9
GNG2	C3	4440566	4433951	9606.ENSP00000334448	9606.ENSP00000245907	0	0	0	0	0	0	0.9	0	0.9
SRC	CXCL8	4444215	4438229	9606.ENSP00000362680	9606.ENSP00000306512	0	0	0	0	0	0	0	0.753	0.753
CXCL8	CAT	4438229	4433793	9606.ENSP00000306512	9606.ENSP00000241052	0	0	0	0	0	0	0	0.581	0.581
SRC	CAT	4444215	4433793	9606.ENSP00000362680	9606.ENSP00000241052	0.043	0	0	0	0	0.073	0	0.493	0.511
C3	CAT	4433951	4433793	9606.ENSP00000245907	9606.ENSP00000241052	0.078	0	0	0	0.062	0	0	0.418	0.452
