# Supplementary material for: Multi-factor mediated functional modules identify novel classification of ulcerative colitis and functional gene panel
Source: Sci Rep. 2021 Mar 11;11:5669. doi: 10.1038/s41598-021-85000-3 (PMC7952401; doi:10.1038/s41598-021-85000-3)
Supplement: Supplementary file 10 — Supplementary Table 10. [file 41598_2021_85000_MOESM10_ESM.csv]

mirnaid	refseqid	genesymbol	start	end	bindingp	energy	seed	accessibility	au	phylopstem	phylopflank	me	number_of_pairings	binding_region_length	longest_consecutive_pairings	position	validated	zz'z'z'z'z'z'z	miRDB
hsa-miR-302d-3p	NM_000584	CXCL8	1037	1052	1	-19.5	1	0.001208495	0.676	2.094501571	0.315928869	-4.026373918	14	15	14	3UTR	MIRT731756	1	0
hsa-miR-7-5p	NM_001165946	IDE	3552	3595	1	-23.8	1	0.000187543	0.559	4.613314047	5.372572095	-4.906073087	21	27	10	3UTR	MIRT025720	1	1
hsa-miR-17-5p	NM_016194	GNB5	1643	1662	1	-20.6	1	0.004049349	0.588	-0.141581077	0.092095775	-8.415498955	16	19	10	3UTR	MIRT696203	1	1
hsa-miR-106a-5p	NM_016194	GNB5	1643	1662	1	-20.6	1	0.004049349	0.588	-0.141581077	0.092095775	-8.415498955	16	19	10	3UTR	MIRT696205	1	1
hsa-miR-20b-5p	NM_016194	GNB5	1643	1662	1	-20.9	1	0.004049349	0.588	-0.141581077	0.092095775	-8.415498955	16	19	10	3UTR	MIRT696201	1	1
hsa-miR-526b-3p	NM_016194	GNB5	2512	2562	1	-23.4	1	8.50E-06	0.647	0.2030527	0.04693519	-3.937574446	21	26	15	3UTR	MIRT696199	1	1
hsa-miR-520c-3p	NM_016194	GNB5	2508	2561	1	-25.4	1	5.13E-06	0.647	0.2310809	0.004892857	-3.937574446	21	26	14	3UTR	MIRT696188	1	1
hsa-miR-520a-3p	NM_006578	GNB5	1239	1261	1	-21.8	1	3.02E-05	0.485	-0.010341587	0.049507619	-9.546562469	17	22	9	3UTR	MIRT696190	1	1
hsa-miR-15a-5p	NM_004035	ACOX1	3240	3259	1	-20	1	5.38E-05	0.647	0.3642109	0.162473288	-11.40503004	17	19	14	3UTR	MIRT728400	1	0
hsa-miR-216a-5p	NM_004035	ACOX1	3942	3963	1	-20.1	1	0.01205169	0.5	0.131919891	-0.073360762	-6.013390378	18	21	9	3UTR	MIRT711305	1	0
hsa-miR-138-5p	NM_001282620	GNAI2	810	835	1	-23.5	1	0.002935187	0.426	5.1925514	5.548633563	-9.876818092	16	25	10	CDS	MIRT006020	1	1
hsa-miR-124-3p	NM_001143679	GSTK1	797	818	1	-23	1	1.37E-05	0.441	1.03839475	1.923899507	-8.291275809	14	21	11	CDS	MIRT022421	0	1
hsa-miR-302a-3p	NM_016194	GNB5	468	489	1	-22.6	1	0.006737893	0.426	0.437966367	-0.017557185	-12.17497843	18	21	7	CDS	MIRT696197	1	1
hsa-miR-1227-5p	NM_001281716	UBB	432	465	1	-24.1	1	0.000427268	0.441	5.209908	5.150972544	-4.673024006	16	20	10	CDS	MIRT464861	0	1
hsa-miR-6807-5p	NM_004035	ACOX1	1352	1372	1	-23	1	0.002117857	0.485	0.17168425	-0.062728309	-10.12533277	18	20	10	CDS	MIRT695583	0	1
hsa-miR-7977	NM_004035	ACOX1	1700	1716	1	-20.9	1	0.000555847	0.471	-0.328748375	-0.16632685	-7.757046662	14	16	11	CDS	MIRT629843	0	1
hsa-miR-6785-5p	NM_001105570	NUDT19	513	536	1	-28.4	1	0.009877328	0.25	2.353744677	2.225884985	-5.618663395	17	23	7	CDS	MIRT622428	0	1
hsa-miR-551b-5p	NM_181838	UBE2D2	755	771	1	-23.1	1	0.000408496	0.471	-0.915374167	0.711430045	-17.01240295	15	16	15	5UTR	MIRT553182	0	1
hsa-miR-6134	NM_004035	ACOX1	303	327	1	-22.2	1	0.00044145	0.397	0.130831667	-0.086979307	-4.906073087	14	17	11	5UTR	MIRT775923	0	1
hsa-miR-214-5p	NM_001123396	CCR2	3732	3751	1	-19.1	1	0.02304128	0.603	0	0	-5.413129995	16	19	7	3UTR	MIRT527315	0	1
hsa-miR-939-5p	NM_002070	GNAI2	1343	1390	1	-33.5	1	0.06079093	0.426	0.891229139	0.458008983	-4.761823478	19	47	11	3UTR	MIRT489729	0	1
hsa-miR-1294	NM_000584	CXCL8	1002	1022	1	-17.5	1	0.03332125	0.574	0.184463684	0.908823388	-7.052043617	12	20	8	3UTR	MIRT737170	0	1
hsa-miR-548j-5p	NM_181838	UBE2D2	2037	2055	1	-19.6	1	0.02523892	0.647	5.057777778	4.706389313	-9.861343503	17	18	17	3UTR	MIRT095390	0	1
hsa-miR-4473	NM_181838	UBE2D2	1541	1559	1	-18.9	1	0.115404	0.529	1.756139875	1.86033635	-8.258727334	16	18	13	3UTR	MIRT553176	0	1
hsa-miR-4274	NM_003339	UBE2D2	1381	1403	1	-21.7	1	0.04364719	0.456	2.257819929	2.492256627	-8.939759217	14	22	7	3UTR	MIRT214784	0	1
hsa-miR-548ab	NM_003339	UBE2D2	2370	2408	1	-18.4	1	0.01393732	0.618	1.60337581	1.935304906	-3.793324837	19	24	10	3UTR	MIRT095399	0	1
hsa-miR-4522	NM_015973	GAL	675	720	1	-25.9	1	0.009915873	0.588	-0.154285944	0.284250375	-8.861695307	17	24	9	3UTR	MIRT060525	0	1
hsa-miR-4260	NM_001281716	UBB	973	1008	1	-17.4	1	0.1355376	0.632	1.720589846	1.68262794	-6.907794008	11	15	8	3UTR	MIRT464860	0	1
hsa-miR-3926	NM_004035	ACOX1	2877	2898	1	-26.1	0	0.04143369	0.559	0.162343	-0.3554334	-16.70266451	15	21	13	3UTR	MIRT660934	0	1
hsa-miR-4433a-3p	NM_004035	ACOX1	6059	6080	1	-27.1	1	0.1190115	0.456	2.75115034	4.871994473	-6.514540194	18	21	12	3UTR	MIRT660937	0	1
hsa-miR-363-5p	NM_007292	ACOX1	6845	6891	1	-27.6	1	0.03452922	0.412	3.611609077	4.076572616	-4.528774398	16	20	13	3UTR	MIRT766220	0	1
hsa-miR-30b-3p	NM_001105570	NUDT19	1618	1659	1	-27.8	1	0.003590699	0.397	-0.331594417	-0.049768795	-5.226705059	15	18	12	3UTR	MIRT622420	0	1
hsa-miR-3689a-3p	NM_001105570	NUDT19	1646	1659	1	-22.1	1	0.003590699	0.397	-0.5514881	-0.099871175	-8.58768748	12	13	12	3UTR	MIRT622419	0	1
hsa-miR-6780a-5p	NM_001105570	NUDT19	1351	1373	1	-23.5	1	0.01660085	0.368	-0.02359425	-0.010574198	-10.65353453	17	22	8	3UTR	MIRT622415	0	1
hsa-miR-1273h-5p	NM_001105570	NUDT19	1802	1823	1	-34.6	1	0.00018356	0.426	0.207204714	0.191000941	-4.026373918	18	21	14	3UTR	MIRT622421	0	1
hsa-miR-106b-5p	NM_021009	UBC	2479	2501	1	-23.1	1	0.001475272	0.485	0	0	-6.013390378	17	22	8	CDS	MIRT439367	1	0
hsa-miR-92a-3p	NM_001282387	IDH1	30	78	1	-25.3	1	7.28E-06	0.412	0.953303417	1.005071722	-5.69245028	19	27	12	5UTR		1	1
hsa-miR-193a-5p	NM_181838	UBE2D2	475	497	1	-24.6	1	7.28E-05	0.309	0.219536225	0.89709668	-7.163349425	17	22	6	5UTR		1	1
hsa-miR-193a-3p	NM_001165946	IDE	43	62	1	-19	1	0.003518929	0.471	0.137618571	0.037742482	-17.88708009	12	19	7	5UTR		1	1
hsa-miR-23b-3p	NM_005896	IDH1	821	843	1	-22.3	1	0.003245393	0.632	-0.553867333	1.936082613	-8.306379412	17	22	6	CDS		1	1
hsa-miR-34c-5p	NM_001282620	GNAI2	829	852	1	-21.7	1	0.002906983	0.441	6.323328	5.541914875	-7.307599034	16	23	7	CDS		1	1
hsa-miR-532-5p	NM_001322793	IDE	1065	1098	1	-20.8	1	0.002205269	0.588	0.439136962	1.405887903	-10.39884693	16	22	7	CDS		1	1
hsa-miR-320c	NM_001322793	IDE	2349	2365	1	-19.9	1	0.01443029	0.515	1.278675117	1.309618175	-8.61388658	14	16	8	CDS		1	1
hsa-miR-4429	NM_001322793	IDE	1909	1929	1	-24.4	1	0.00388823	0.559	1.4703625	0.481544418	-7.757046662	16	20	10	CDS		1	1
hsa-let-7e-5p	NM_001838	CCR7	502	518	1	-19.7	1	0.003417908	0.5	0.02986613	-0.111966749	-8.42925876	13	16	10	CDS		1	1
hsa-miR-320b	NM_001838	CCR7	637	653	1	-22.7	1	0.01501074	0.426	-0.552889429	-0.644055526	-17.34721404	14	16	9	CDS		1	1
hsa-let-7d-5p	NM_001301716	CCR7	1340	1367	1	-18.7	1	8.25E-06	0.397	3.9750678	4.378563864	-4.761823478	13	17	8	CDS		1	1
hsa-miR-129-1-3p	NM_001282620	GNAI2	1616	1633	1	-18.9	1	4.88E-08	0.324	0.3994167	1.430486506	-6.675053054	11	13	11	3UTR		1	1
hsa-miR-34a-5p	NM_001282620	GNAI2	2212	2238	1	-21.4	1	0.01822201	0.368	0	0	-3.937574446	19	26	6	3UTR		1	1
hsa-miR-129-2-3p	NM_001282617	GNAI2	1338	1350	1	-19.1	1	4.88E-08	0.324	0.797322214	0.505139695	-6.675053054	11	12	11	3UTR		1	1
hsa-miR-370-3p	NM_002989	CCL21	599	627	1	-28.3	1	4.25E-05	0.412	1.137967055	1.223817819	-7.938095362	18	28	8	3UTR		1	1
hsa-miR-5688	NM_005226	S1PR3	1972	2015	1	-22.5	1	0.000104042	0.603	-0.544368223	-0.105598288	-6.514540194	17	20	13	3UTR		1	1
hsa-miR-31-5p	NM_001165946	IDE	2770	2792	0.961538462	-23.4	1	0.2129725	0.721	5.307087647	3.033093239	-4.906073087	18	22	9	3UTR		1	1
hsa-miR-29b-3p	NM_001322793	IDE	4653	4668	1	-16.1	1	0.000287666	0.559	5.805447071	6.102243941	-5.762913004	13	15	9	3UTR		1	1
hsa-miR-29c-3p	NM_001322793	IDE	4653	4668	1	-16.1	1	0.000287666	0.559	5.805447071	6.102243941	-5.762913004	13	15	9	3UTR		1	1
hsa-miR-4429	NM_001322793	IDE	5403	5423	1	-21.6	1	0.07536483	0.544	6.505306	5.801522843	-7.781775195	15	20	8	3UTR		1	1
hsa-miR-320b	NM_001165946	IDE	2568	2591	1	-22	1	0.0655322	0.647	2.2930655	2.081579409	-4.794414364	20	23	9	3UTR		1	1
hsa-miR-23a-3p	XM_017021377	GNG2	3915	3931	1	-18.6	1	0.000825373	0.647	0	0	-4.026373918	14	16	11	3UTR		1	1
hsa-miR-212-5p	XM_017021377	GNG2	2821	2843	1	-21.6	1	0.001407243	0.603	0	0	-5.618663395	16	22	12	3UTR		1	1
hsa-miR-23b-3p	XM_011536846	GNG2	3214	3230	1	-18.6	1	0.000825373	0.647	0	0	-4.026373918	14	16	11	3UTR		1	1
hsa-miR-4429	NM_001838	CCR7	2005	2026	0.980769231	-21.4	1	0.000479492	0.426	1.499518923	1.474709562	-7.33602033	15	21	6	3UTR		1	1
hsa-let-7b-5p	NM_001838	CCR7	1370	1392	1	-21.2	1	0.05674288	0.529	5.574193333	3.875307943	-5.413129995	18	22	9	3UTR		1	1
hsa-let-7e-5p	NM_001838	CCR7	2047	2067	1	-18.8	1	0.07743557	0.574	1.101184	1.061293633	-8.350718383	17	20	12	3UTR		1	1
hsa-miR-320b	NM_001838	CCR7	1748	1765	1	-26.3	1	0.003746329	0.412	1.723213	3.684109719	-11.64590885	15	17	10	3UTR		1	1
hsa-miR-320c	NM_001838	CCR7	1750	1765	1	-21.5	1	0.003746329	0.412	1.7474468	3.751256781	-11.64590885	13	15	8	3UTR		1	1
hsa-miR-320d	NM_001838	CCR7	1750	1765	1	-21.8	1	0.003746329	0.412	1.7474468	3.751256781	-11.64590885	13	15	8	3UTR		1	1
hsa-let-7f-5p	NM_001301716	CCR7	1614	1642	1	-18.7	1	0.05674288	0.529	3.909675556	3.870946491	-5.413129995	14	19	9	3UTR		1	1
hsa-miR-6766-3p	NM_004035	ACOX1	2815	2832	1	-23.4	0	0.03203878	0.588	0.006507813	0.181645445	-15.5665584	14	17	10	3UTR		1	1
