# Supplementary material for: Multi-factor mediated functional modules identify novel classification of ulcerative colitis and functional gene panel
Source: Sci Rep. 2021 Mar 11;11:5669. doi: 10.1038/s41598-021-85000-3 (PMC7952401; doi:10.1038/s41598-021-85000-3)
Supplement: Supplementary file 11 — Supplementary Table 11. [file 41598_2021_85000_MOESM11_ESM.csv]

miRNA	logFC	AveExpr	t	P.Value	adj.P.Val	B
hsa-miR-223-3p	2.348351196	6.201711078	4.027079354	0.000835702	0.053910849	-0.519727292
mmu-miR-223-3p	2.348351196	6.201711078	4.027079354	0.000835702	0.053910849	-0.519727292
bta-miR-223	2.348351196	6.201711078	4.027079354	0.000835702	0.053910849	-0.519727292
eca-miR-223	2.348351196	6.201711078	4.027079354	0.000835702	0.053910849	-0.519727292
mmu-miR-708-5p	2.18035478	5.975546213	5.153591886	7.35E-05	0.014010875	1.778906969
hsa-miR-708-5p	2.18035478	5.975546213	5.153591886	7.35E-05	0.014010875	1.778906969
rno-miR-708-5p	2.18035478	5.975546213	5.153591886	7.35E-05	0.014010875	1.778906969
cfa-miR-708	2.18035478	5.975546213	5.153591886	7.35E-05	0.014010875	1.778906969
ptr-miR-708	2.18035478	5.975546213	5.153591886	7.35E-05	0.014010875	1.778906969
bta-miR-708	2.18035478	5.975546213	5.153591886	7.35E-05	0.014010875	1.778906969
mml-miR-708-5p	2.18035478	5.975546213	5.153591886	7.35E-05	0.014010875	1.778906969
eca-miR-708	2.18035478	5.975546213	5.153591886	7.35E-05	0.014010875	1.778906969
ssc-miR-708-5p	2.18035478	5.975546213	5.153591886	7.35E-05	0.014010875	1.778906969
ppy-miR-708	2.18035478	5.975546213	5.153591886	7.35E-05	0.014010875	1.778906969
cgr-miR-708	2.164488093	5.734596046	4.685829781	0.000199239	0.021961207	0.836274744
pma-miR-31	2.097043171	5.309384757	2.523599531	0.021579408	0.340890634	-3.544903025
mml-miR-31-5p	2.088401797	5.685678788	2.518522858	0.021806935	0.342757326	-3.554383894
ptr-miR-31	2.088401797	5.685678788	2.518522858	0.021806935	0.342757326	-3.554383894
ggo-miR-31	2.088401797	5.685678788	2.518522858	0.021806935	0.342757326	-3.554383894
ppy-miR-31	2.088401797	5.685678788	2.518522858	0.021806935	0.342757326	-3.554383894
mne-miR-31	2.088401797	5.685678788	2.518522858	0.021806935	0.342757326	-3.554383894
ppa-miR-31	2.088401797	5.685678788	2.518522858	0.021806935	0.342757326	-3.554383894
mmu-miR-31-5p	1.935619854	5.920132688	2.449468491	0.025135634	0.375561136	-3.682487414
rno-miR-31a-5p	1.935619854	5.920132688	2.449468491	0.025135634	0.375561136	-3.682487414
cgr-miR-31-5p	1.935619854	5.920132688	2.449468491	0.025135634	0.375561136	-3.682487414
ssc-miR-31	1.935619854	5.920132688	2.449468491	0.025135634	0.375561136	-3.682487414
sme-miR-31b-5p	1.874973647	5.76538541	2.335914004	0.031666687	0.397187541	-3.889458483
hsa-miR-31-5p	1.834033686	5.947899027	2.445607142	0.025335225	0.375642044	-3.689602284
bta-miR-31	1.834033686	5.947899027	2.445607142	0.025335225	0.375642044	-3.689602284
eca-miR-31	1.834033686	5.947899027	2.445607142	0.025335225	0.375642044	-3.689602284
cfa-miR-31	1.807441069	5.932164156	2.359952126	0.030164216	0.389303656	-3.846046223
rno-miR-223-3p	1.524739824	5.760745619	3.855809125	0.001217075	0.063430272	-0.87452327
gga-miR-223	1.524739824	5.760745619	3.855809125	0.001217075	0.063430272	-0.87452327
dre-miR-223	1.524739824	5.760745619	3.855809125	0.001217075	0.063430272	-0.87452327
mml-miR-223	1.524739824	5.760745619	3.855809125	0.001217075	0.063430272	-0.87452327
ptr-miR-223	1.524739824	5.760745619	3.855809125	0.001217075	0.063430272	-0.87452327
ggo-miR-223	1.524739824	5.760745619	3.855809125	0.001217075	0.063430272	-0.87452327
ppy-miR-223	1.524739824	5.760745619	3.855809125	0.001217075	0.063430272	-0.87452327
sla-miR-223	1.524739824	5.760745619	3.855809125	0.001217075	0.063430272	-0.87452327
ppa-miR-223	1.524739824	5.760745619	3.855809125	0.001217075	0.063430272	-0.87452327
fru-miR-223	1.524739824	5.760745619	3.855809125	0.001217075	0.063430272	-0.87452327
tni-miR-223	1.524739824	5.760745619	3.855809125	0.001217075	0.063430272	-0.87452327
xtr-miR-223	1.524739824	5.760745619	3.855809125	0.001217075	0.063430272	-0.87452327
mdo-miR-223-3p	1.524739824	5.760745619	3.855809125	0.001217075	0.063430272	-0.87452327
cfa-miR-223	1.524739824	5.760745619	3.855809125	0.001217075	0.063430272	-0.87452327
xla-miR-223	1.524739824	5.760745619	3.855809125	0.001217075	0.063430272	-0.87452327
tgu-miR-223	1.524739824	5.760745619	3.855809125	0.001217075	0.063430272	-0.87452327
cfa-miR-138b	1.426009265	2.740451549	3.748410478	0.001540904	0.068888727	-1.096848321
hsa-miR-29b-1-5p	1.418540995	3.383845386	4.306308497	0.000453697	0.034931692	0.057693158
cgr-miR-29b-5p	1.418540995	3.383845386	4.306308497	0.000453697	0.034931692	0.057693158
mdo-miR-29b-1-5p	1.418540995	3.383845386	4.306308497	0.000453697	0.034931692	0.057693158
gga-miR-155	1.410656535	9.368700727	5.991512938	1.31E-05	0.004131175	3.401068123
dre-miR-155	1.410656535	9.368700727	5.991512938	1.31E-05	0.004131175	3.401068123
xtr-miR-155	1.410656535	9.368700727	5.991512938	1.31E-05	0.004131175	3.401068123
aca-miR-155-5p	1.410656535	9.368700727	5.991512938	1.31E-05	0.004131175	3.401068123
cgr-miR-155	1.410656535	9.368700727	5.991512938	1.31E-05	0.004131175	3.401068123
ggo-miR-155	1.410656535	9.368700727	5.991512938	1.31E-05	0.004131175	3.401068123
ccr-miR-155	1.410656535	9.368700727	5.991512938	1.31E-05	0.004131175	3.401068123
cgr-miR-138	1.378163582	4.178198086	2.671669042	0.015852516	0.281699363	-3.264840885
ssc-miR-138	1.378163582	4.178198086	2.671669042	0.015852516	0.281699363	-3.264840885
ccr-miR-138	1.378163582	4.178198086	2.671669042	0.015852516	0.281699363	-3.264840885
gga-miR-29b-1-5p	1.374005289	3.731683034	3.816161712	0.001327819	0.066595256	-0.956625901
mml-miR-29b-1-5p	1.374005289	3.731683034	3.816161712	0.001327819	0.066595256	-0.956625901
mmu-miR-3067-3p	1.350388742	3.935127072	3.507383027	0.002615378	0.097422152	-1.594160782
ipu-miR-155	1.349114585	10.12997251	4.947873088	0.000113657	0.016720592	1.367105469
ggo-miR-148a	1.339857967	7.668186279	5.888603541	1.61E-05	0.005037389	3.207091086
hsa-miR-155-5p	1.295737084	9.951712345	5.019644598	9.76E-05	0.016329856	1.511303968
mml-miR-155	1.295737084	9.951712345	5.019644598	9.76E-05	0.016329856	1.511303968
cfa-miR-155	1.295737084	9.951712345	5.019644598	9.76E-05	0.016329856	1.511303968
oan-miR-155-5p	1.295737084	9.951712345	5.019644598	9.76E-05	0.016329856	1.511303968
ptr-miR-155	1.295737084	9.951712345	5.019644598	9.76E-05	0.016329856	1.511303968
bta-miR-155	1.295737084	9.951712345	5.019644598	9.76E-05	0.016329856	1.511303968
eca-miR-155	1.295737084	9.951712345	5.019644598	9.76E-05	0.016329856	1.511303968
ppy-miR-155	1.295737084	9.951712345	5.019644598	9.76E-05	0.016329856	1.511303968
gga-miR-6596-5p	1.293161603	4.297274111	3.345423411	0.003727687	0.128019825	-1.926043333
hsa-miR-4538	1.290875348	4.576646195	3.515178558	0.002571068	0.096315922	-1.578130085
tgu-miR-155-5p	1.253508876	7.185018757	5.668979609	2.52E-05	0.007123664	2.787999894
sha-miR-193	1.252396542	4.545215818	3.70335013	0.001701223	0.071625538	-1.190032335
dre-miR-138	1.246565066	5.097566939	3.304964536	0.004071787	0.133656583	-2.008542564
fru-miR-138	1.246565066	5.097566939	3.304964536	0.004071787	0.133656583	-2.008542564
tni-miR-138	1.246565066	5.097566939	3.304964536	0.004071787	0.133656583	-2.008542564
aca-miR-138-5p	1.246565066	5.097566939	3.304964536	0.004071787	0.133656583	-2.008542564
ola-miR-138	1.246565066	5.097566939	3.304964536	0.004071787	0.133656583	-2.008542564
hsa-miR-486-3p	1.191896911	2.493035363	3.288200312	0.004223371	0.137870632	-2.042671067
mml-miR-486-3p	1.191896911	2.493035363	3.288200312	0.004223371	0.137870632	-2.042671067
eca-miR-486-3p	1.191896911	2.493035363	3.288200312	0.004223371	0.137870632	-2.042671067
mmu-miR-486-3p	1.191896911	2.493035363	3.288200312	0.004223371	0.137870632	-2.042671067
pma-miR-138b	1.187534646	4.121981282	2.642907597	0.016837291	0.290380135	-3.319754245
hsa-miR-23a-5p	1.178542938	3.70626653	3.173352427	0.005421895	0.158646182	-2.275510538
rno-miR-23a-5p	1.178542938	3.70626653	3.173352427	0.005421895	0.158646182	-2.275510538
mmu-miR-23a-5p	1.178542938	3.70626653	3.173352427	0.005421895	0.158646182	-2.275510538
cgr-miR-23a-5p	1.178542938	3.70626653	3.173352427	0.005421895	0.158646182	-2.275510538
mmu-miR-138-5p	1.1683993	5.125059737	2.555895554	0.020183733	0.326974269	-3.484393536
hsa-miR-138-5p	1.1683993	5.125059737	2.555895554	0.020183733	0.326974269	-3.484393536
rno-miR-138-5p	1.1683993	5.125059737	2.555895554	0.020183733	0.326974269	-3.484393536
bta-miR-138	1.1683993	5.125059737	2.555895554	0.020183733	0.326974269	-3.484393536
mml-miR-138-5p	1.1683993	5.125059737	2.555895554	0.020183733	0.326974269	-3.484393536
cfa-miR-138a	1.1683993	5.125059737	2.555895554	0.020183733	0.326974269	-3.484393536
oan-miR-138-5p	1.1683993	5.125059737	2.555895554	0.020183733	0.326974269	-3.484393536
ptr-miR-138	1.1683993	5.125059737	2.555895554	0.020183733	0.326974269	-3.484393536
eca-miR-138	1.1683993	5.125059737	2.555895554	0.020183733	0.326974269	-3.484393536
tgu-miR-138-5p	1.1683993	5.125059737	2.555895554	0.020183733	0.326974269	-3.484393536
ppy-miR-138	1.1683993	5.125059737	2.555895554	0.020183733	0.326974269	-3.484393536
pma-miR-138a	1.1683993	5.125059737	2.555895554	0.020183733	0.326974269	-3.484393536
sha-miR-138	1.1683993	5.125059737	2.555895554	0.020183733	0.326974269	-3.484393536
ggo-miR-138	1.1683993	5.125059737	2.555895554	0.020183733	0.326974269	-3.484393536
ipu-miR-138	1.1683993	5.125059737	2.555895554	0.020183733	0.326974269	-3.484393536
xtr-miR-150	1.158824701	7.444920272	3.404375504	0.00327708	0.116471941	-1.805521876
oan-miR-150-5p	1.158824701	7.444920272	3.404375504	0.00327708	0.116471941	-1.805521876
xtr-miR-193	1.158435731	4.222776513	2.205455937	0.041107165	0.436494951	-4.121031469
gga-let-7i	1.145180042	8.690869181	8.612039808	1.08E-07	0.000120448	7.788084038
xtr-let-7i	1.145180042	8.690869181	8.612039808	1.08E-07	0.000120448	7.788084038
mdo-let-7i-5p	1.145180042	8.690869181	8.612039808	1.08E-07	0.000120448	7.788084038
sha-let-7i	1.145180042	8.690869181	8.612039808	1.08E-07	0.000120448	7.788084038
ggo-let-7i	1.145180042	8.690869181	8.612039808	1.08E-07	0.000120448	7.788084038
ccr-let-7i	1.145180042	8.690869181	8.612039808	1.08E-07	0.000120448	7.788084038
ssc-let-7i	1.140844772	5.550000623	4.55241211	0.000265762	0.025605124	0.563695947
rno-miR-347	1.107381581	3.156140835	2.589690168	0.018815144	0.317576818	-3.42072282
gma-miR5776	1.106629339	2.219811361	3.159222393	0.005590679	0.159947106	-2.304030636
mdo-miR-150-5p	1.094633416	7.227320668	3.069689238	0.006786101	0.159947106	-2.484019184
ame-miR-125	1.073685148	9.018650647	3.915436916	0.0010677	0.059285636	-0.751007492
hsa-miR-4736	1.068674186	2.088943488	4.367041537	0.000397454	0.031415648	0.182889906
ssc-miR-7	1.067607527	4.23323283	2.562571876	0.019906088	0.326974269	-3.471843302
bta-miR-7	1.067607527	4.23323283	2.562571876	0.019906088	0.326974269	-3.471843302
lgi-miR-7	1.067607527	4.23323283	2.562571876	0.019906088	0.326974269	-3.471843302
api-miR-7	1.067607527	4.23323283	2.562571876	0.019906088	0.326974269	-3.471843302
tur-miR-7-5p	1.067607527	4.23323283	2.562571876	0.019906088	0.326974269	-3.471843302
mse-miR-7	1.067607527	4.23323283	2.562571876	0.019906088	0.326974269	-3.471843302
ccr-miR-7a	1.067607527	4.23323283	2.562571876	0.019906088	0.326974269	-3.471843302
mmu-miR-5112	1.066313191	8.655491247	4.607812	0.000235757	0.024080987	0.677049393
dre-miR-193b	1.06515373	4.727882939	2.997007944	0.007936879	0.17679382	-2.629123843
hsa-miR-766-3p	1.046299301	3.978535871	2.208269322	0.040878712	0.434702673	-4.116112415
ptr-miR-766	1.046299301	3.978535871	2.208269322	0.040878712	0.434702673	-4.116112415
ppy-miR-766	1.046299301	3.978535871	2.208269322	0.040878712	0.434702673	-4.116112415
ggo-miR-766	1.046299301	3.978535871	2.208269322	0.040878712	0.434702673	-4.116112415
mmu-miR-700-3p	1.037660641	4.154900304	2.140762476	0.046695216	0.471555543	-4.233184378
hsa-miR-503-5p	1.020800589	4.488543515	3.122533374	0.006053322	0.159947106	-2.377942091
mml-miR-503-5p	1.020800589	4.488543515	3.122533374	0.006053322	0.159947106	-2.377942091
ptr-miR-503	1.020800589	4.488543515	3.122533374	0.006053322	0.159947106	-2.377942091
ppy-miR-503	1.020800589	4.488543515	3.122533374	0.006053322	0.159947106	-2.377942091
ggo-miR-503	1.020800589	4.488543515	3.122533374	0.006053322	0.159947106	-2.377942091
mmu-miR-193b-3p	1.017491925	6.544363751	4.269614215	0.000491516	0.036732808	-0.01803483
oan-miR-193-3p	1.017491925	6.544363751	4.269614215	0.000491516	0.036732808	-0.01803483
eca-miR-193b	1.017491925	6.544363751	4.269614215	0.000491516	0.036732808	-0.01803483
tgu-miR-193a-3p	1.017491925	6.544363751	4.269614215	0.000491516	0.036732808	-0.01803483
cgr-miR-193b-3p	1.017491925	6.544363751	4.269614215	0.000491516	0.036732808	-0.01803483
mdo-miR-193b-3p	1.017491925	6.544363751	4.269614215	0.000491516	0.036732808	-0.01803483
hsa-miR-548ac	1.002329244	3.23748843	2.436309221	0.025821959	0.379901435	-3.706712949
bta-miR-150	1.000177183	9.748797252	2.964234626	0.008515928	0.184451097	-2.694230777
api-miR-92a	-1.00262987	2.59255059	-2.714575198	0.014485091	0.26937688	-3.182491124
hsa-miR-4299	-1.002749376	2.084544509	-2.343150952	0.031207164	0.393546776	-3.876412109
hsa-miR-3652	-1.00434592	3.142852772	-2.138454865	0.046906828	0.472755052	-4.237150243
rno-miR-200c-3p	-1.008825013	11.25637341	-4.836956234	0.000144027	0.018078415	1.143214167
mmu-miR-3081-5p	-1.012029276	3.77778194	-3.02872692	0.007413015	0.167783585	-2.565916453
hsa-miR-181a-2-3p	-1.016482775	4.215532399	-4.638728145	0.000220534	0.023397599	0.740204424
hco-miR-5940	-1.021345242	6.166563128	-3.952088408	0.000985159	0.057898774	-0.675075874
bfl-miR-133	-1.021782982	2.68175775	-2.47495525	0.023854896	0.363409978	-3.635395631
hme-miR-133	-1.021782982	2.68175775	-2.47495525	0.023854896	0.363409978	-3.635395631
rno-miR-194-3p	-1.034633439	6.728443822	-4.706972933	0.000190373	0.021961207	0.879338896
cgr-miR-1973	-1.042634218	2.224154895	-3.77267327	0.001460926	0.06692321	-1.046646157
bta-miR-192	-1.044475335	12.76639963	-4.463332674	0.000322375	0.028890036	0.380972314
hvu-miR6178	-1.047997863	3.845979918	-2.1691874	0.044159305	0.456022863	-4.18413579
hsa-miR-5195-3p	-1.055907369	3.599621113	-2.437934502	0.025736248	0.379423398	-3.703724201
hsa-miR-192-5p	-1.063008621	12.7746338	-4.623697585	0.000227806	0.023402951	0.709509637
mmu-miR-192-5p	-1.063008621	12.7746338	-4.623697585	0.000227806	0.023402951	0.709509637
rno-miR-192-5p	-1.063008621	12.7746338	-4.623697585	0.000227806	0.023402951	0.709509637
mml-miR-192-5p	-1.063008621	12.7746338	-4.623697585	0.000227806	0.023402951	0.709509637
cfa-miR-192	-1.063008621	12.7746338	-4.623697585	0.000227806	0.023402951	0.709509637
oan-miR-192-5p	-1.063008621	12.7746338	-4.623697585	0.000227806	0.023402951	0.709509637
ptr-miR-192	-1.063008621	12.7746338	-4.623697585	0.000227806	0.023402951	0.709509637
eca-miR-192	-1.063008621	12.7746338	-4.623697585	0.000227806	0.023402951	0.709509637
ssc-miR-192	-1.063008621	12.7746338	-4.623697585	0.000227806	0.023402951	0.709509637
ppy-miR-192	-1.063008621	12.7746338	-4.623697585	0.000227806	0.023402951	0.709509637
ggo-miR-192	-1.063008621	12.7746338	-4.623697585	0.000227806	0.023402951	0.709509637
cre-miR1148.1	-1.065391121	4.222895938	-2.94627002	0.00885053	0.189150899	-2.729828824
hsa-miR-411-5p	-1.066033819	3.247825186	-2.523519393	0.021582983	0.340890634	-3.545052751
mmu-miR-411-5p	-1.066033819	3.247825186	-2.523519393	0.021582983	0.340890634	-3.545052751
rno-miR-411-5p	-1.066033819	3.247825186	-2.523519393	0.021582983	0.340890634	-3.545052751
mml-miR-411-5p	-1.066033819	3.247825186	-2.523519393	0.021582983	0.340890634	-3.545052751
ptr-miR-411	-1.066033819	3.247825186	-2.523519393	0.021582983	0.340890634	-3.545052751
eca-miR-411	-1.066033819	3.247825186	-2.523519393	0.021582983	0.340890634	-3.545052751
ppy-miR-411	-1.066033819	3.247825186	-2.523519393	0.021582983	0.340890634	-3.545052751
mdo-miR-7297-3p	-1.067008013	2.203995584	-3.380082571	0.003455847	0.121585738	-1.855228973
gga-miR-200b-5p	-1.067638975	7.191570756	-4.087707757	0.0007317	0.049029416	-0.394176684
tgu-miR-200b-5p	-1.069744608	7.63255798	-4.598898325	0.000240342	0.024409386	0.658826808
mdo-miR-200b-5p	-1.069744608	7.63255798	-4.598898325	0.000240342	0.024409386	0.658826808
hsa-miR-200a-5p	-1.075812975	6.025492797	-2.886259766	0.010063224	0.207360577	-2.848257444
mmu-miR-200a-5p	-1.075812975	6.025492797	-2.886259766	0.010063224	0.207360577	-2.848257444
cfa-miR-200a	-1.075812975	6.025492797	-2.886259766	0.010063224	0.207360577	-2.848257444
mml-miR-200a-5p	-1.075812975	6.025492797	-2.886259766	0.010063224	0.207360577	-2.848257444
osa-miR2121a	-1.080189007	3.259944582	-2.429027816	0.026209251	0.380804737	-3.72009128
osa-miR2121b	-1.080189007	3.259944582	-2.429027816	0.026209251	0.380804737	-3.72009128
cte-miR-2712	-1.081313856	4.125129612	-3.125374507	0.006016196	0.159947106	-2.372226015
oan-miR-200b-5p	-1.084995563	8.114099713	-4.365563032	0.000398736	0.03144722	0.179844325
ccr-miR-200a	-1.087540206	7.425134656	-4.144337969	0.000646357	0.046174999	-0.276971078
ipu-miR-141	-1.087540206	7.425134656	-4.144337969	0.000646357	0.046174999	-0.276971078
ipu-miR-200a	-1.087540206	7.425134656	-4.144337969	0.000646357	0.046174999	-0.276971078
oan-miR-1418-5p	-1.089531129	3.352881989	-2.450394695	0.02508798	0.375561136	-3.680780025
rno-miR-327	-1.091379471	2.64364555	-4.433100938	0.000344255	0.028890036	0.318841286
hsa-miR-5572	-1.092752727	4.43332035	-2.756399605	0.013261354	0.251324169	-3.101741463
mmu-miR-339-3p	-1.104785382	3.737203928	-3.702566094	0.001704156	0.071625538	-1.191653057
hsa-miR-200c-5p	-1.105714611	2.692358023	-3.863788138	0.001195932	0.063430272	-0.857997265
mmu-miR-200c-5p	-1.105714611	2.692358023	-3.863788138	0.001195932	0.063430272	-0.857997265
mml-miR-200c-5p	-1.105714611	2.692358023	-3.863788138	0.001195932	0.063430272	-0.857997265
hme-miR-193-5p	-1.120411932	3.68610946	-2.391250015	0.028307653	0.385051853	-3.78919467
lja-miR7524	-1.124420562	3.271071267	-2.176511194	0.043526702	0.452505068	-4.171439629
pma-miR-200b-3p	-1.124712404	8.169138527	-3.919154005	0.001059022	0.058895508	-0.743306879
cgr-miR-192	-1.130878055	12.51693324	-4.993446029	0.000103155	0.016720592	1.458731206
gga-miR-200b-3p	-1.134069904	9.228886207	-4.679417242	0.000202011	0.021961207	0.823206272
xtr-miR-200b	-1.134069904	9.228886207	-4.679417242	0.000202011	0.021961207	0.823206272
oan-miR-200b-3p	-1.134069904	9.228886207	-4.679417242	0.000202011	0.021961207	0.823206272
tgu-miR-200b-3p	-1.134069904	9.228886207	-4.679417242	0.000202011	0.021961207	0.823206272
ipu-miR-200b	-1.134069904	9.228886207	-4.679417242	0.000202011	0.021961207	0.823206272
hsa-miR-10a-3p	-1.137350281	1.873501259	-2.873110507	0.010349662	0.210105216	-2.874103387
mmu-miR-10a-3p	-1.137350281	1.873501259	-2.873110507	0.010349662	0.210105216	-2.874103387
rno-miR-10a-3p	-1.137350281	1.873501259	-2.873110507	0.010349662	0.210105216	-2.874103387
bdi-miR7763-5p	-1.138696967	4.456661272	-3.247174523	0.004618156	0.148045698	-2.126046015
tni-miR-10d	-1.138712696	1.87666395	-4.961943193	0.000110303	0.016720592	1.395417177
fru-miR-10d	-1.138712696	1.87666395	-4.961943193	0.000110303	0.016720592	1.395417177
hhi-miR-10d	-1.138712696	1.87666395	-4.961943193	0.000110303	0.016720592	1.395417177
bta-miR-200a	-1.145437809	9.846550901	-4.921020478	0.00012035	0.016720592	1.313015949
oan-miR-200a-3p	-1.145437809	9.846550901	-4.921020478	0.00012035	0.016720592	1.313015949
tgu-miR-200a-3p	-1.145437809	9.846550901	-4.921020478	0.00012035	0.016720592	1.313015949
mmu-miR-30e-3p	-1.14694284	3.282666403	-2.555126833	0.020215936	0.326974269	-3.485837682
hsa-miR-30e-3p	-1.14694284	3.282666403	-2.555126833	0.020215936	0.326974269	-3.485837682
rno-miR-30e-3p	-1.14694284	3.282666403	-2.555126833	0.020215936	0.326974269	-3.485837682
cfa-miR-30e	-1.14694284	3.282666403	-2.555126833	0.020215936	0.326974269	-3.485837682
oan-miR-30e-3p	-1.14694284	3.282666403	-2.555126833	0.020215936	0.326974269	-3.485837682
ssc-miR-30e-3p	-1.14694284	3.282666403	-2.555126833	0.020215936	0.326974269	-3.485837682
tgu-miR-30a-3p	-1.14694284	3.282666403	-2.555126833	0.020215936	0.326974269	-3.485837682
aca-miR-30e-3p	-1.14694284	3.282666403	-2.555126833	0.020215936	0.326974269	-3.485837682
cgr-miR-30e-3p	-1.14694284	3.282666403	-2.555126833	0.020215936	0.326974269	-3.485837682
mdo-miR-195	-1.159057069	4.415115868	-2.849840071	0.010875998	0.217237492	-2.91974821
bfl-miR-200a	-1.160919621	8.039015054	-4.666168673	0.000207861	0.022251769	0.7961954
bbe-miR-200a-5p	-1.160919621	8.039015054	-4.666168673	0.000207861	0.022251769	0.7961954
bbe-miR-375-3p	-1.167757081	5.201752447	-2.133083763	0.047402768	0.475334424	-4.246371619
bfl-miR-4898	-1.173648618	5.432115092	-2.785296707	0.012474509	0.239596606	-3.045687049
dre-miR-200c	-1.182665058	8.262989991	-4.389420698	0.000378558	0.030462356	0.228974357
ipu-miR-200c	-1.182665058	8.262989991	-4.389420698	0.000378558	0.030462356	0.228974357
hsa-miR-5585-3p	-1.18621275	1.874514089	-3.39724617	0.003328574	0.118066679	-1.820115579
spu-miR-10	-1.203075156	8.320387115	-6.192746915	8.77E-06	0.003064708	3.775833047
mmu-miR-200b-3p	-1.20663036	9.583955998	-4.779925265	0.000162751	0.019484659	1.027627453
hsa-miR-200b-3p	-1.20663036	9.583955998	-4.779925265	0.000162751	0.019484659	1.027627453
dre-miR-200b	-1.20663036	9.583955998	-4.779925265	0.000162751	0.019484659	1.027627453
fru-miR-200b	-1.20663036	9.583955998	-4.779925265	0.000162751	0.019484659	1.027627453
tni-miR-200b	-1.20663036	9.583955998	-4.779925265	0.000162751	0.019484659	1.027627453
mdo-miR-200b-3p	-1.20663036	9.583955998	-4.779925265	0.000162751	0.019484659	1.027627453
csa-miR-200	-1.20663036	9.583955998	-4.779925265	0.000162751	0.019484659	1.027627453
eca-miR-200b	-1.20663036	9.583955998	-4.779925265	0.000162751	0.019484659	1.027627453
aca-miR-200b-3p	-1.20663036	9.583955998	-4.779925265	0.000162751	0.019484659	1.027627453
ccr-miR-200b	-1.20663036	9.583955998	-4.779925265	0.000162751	0.019484659	1.027627453
rno-miR-200a-5p	-1.207807107	6.162497438	-2.669817739	0.015914211	0.282020606	-3.268382605
bdi-miR5068	-1.210599694	3.236102063	-3.526696182	0.002506961	0.09466964	-1.554437161
mmu-miR-200a-3p	-1.21156984	9.102425266	-4.955138293	0.000111912	0.016720592	1.381727016
hsa-miR-200a-3p	-1.21156984	9.102425266	-4.955138293	0.000111912	0.016720592	1.381727016
rno-miR-200a-3p	-1.21156984	9.102425266	-4.955138293	0.000111912	0.016720592	1.381727016
gga-miR-200a-3p	-1.21156984	9.102425266	-4.955138293	0.000111912	0.016720592	1.381727016
dre-miR-200a	-1.21156984	9.102425266	-4.955138293	0.000111912	0.016720592	1.381727016
fru-miR-200a	-1.21156984	9.102425266	-4.955138293	0.000111912	0.016720592	1.381727016
tni-miR-200a	-1.21156984	9.102425266	-4.955138293	0.000111912	0.016720592	1.381727016
xtr-miR-200a	-1.21156984	9.102425266	-4.955138293	0.000111912	0.016720592	1.381727016
mdo-miR-200a-3p	-1.21156984	9.102425266	-4.955138293	0.000111912	0.016720592	1.381727016
mml-miR-200a-3p	-1.21156984	9.102425266	-4.955138293	0.000111912	0.016720592	1.381727016
ptr-miR-200a	-1.21156984	9.102425266	-4.955138293	0.000111912	0.016720592	1.381727016
eca-miR-200a	-1.21156984	9.102425266	-4.955138293	0.000111912	0.016720592	1.381727016
ppy-miR-200a	-1.21156984	9.102425266	-4.955138293	0.000111912	0.016720592	1.381727016
aca-miR-200a-3p	-1.21156984	9.102425266	-4.955138293	0.000111912	0.016720592	1.381727016
ggo-miR-200a	-1.21156984	9.102425266	-4.955138293	0.000111912	0.016720592	1.381727016
mdo-miR-7283-3p	-1.218667031	4.387799444	-3.236900347	0.004722574	0.149379159	-2.146892184
sbi-miR6224a-3p	-1.225399262	3.341073026	-3.469407766	0.002842302	0.103707672	-1.672186176
sbi-miR6224b-3p	-1.225399262	3.341073026	-3.469407766	0.002842302	0.103707672	-1.672186176
sbi-miR6224c-3p	-1.225399262	3.341073026	-3.469407766	0.002842302	0.103707672	-1.672186176
mmu-miR-10b-5p	-1.236002314	7.169471241	-4.675062648	0.000203915	0.021961207	0.814329839
hsa-miR-10b-5p	-1.236002314	7.169471241	-4.675062648	0.000203915	0.021961207	0.814329839
dre-miR-10b	-1.236002314	7.169471241	-4.675062648	0.000203915	0.021961207	0.814329839
fru-miR-10b	-1.236002314	7.169471241	-4.675062648	0.000203915	0.021961207	0.814329839
tni-miR-10b	-1.236002314	7.169471241	-4.675062648	0.000203915	0.021961207	0.814329839
bta-miR-10b	-1.236002314	7.169471241	-4.675062648	0.000203915	0.021961207	0.814329839
mml-miR-10b-5p	-1.236002314	7.169471241	-4.675062648	0.000203915	0.021961207	0.814329839
ptr-miR-10b	-1.236002314	7.169471241	-4.675062648	0.000203915	0.021961207	0.814329839
eca-miR-10b	-1.236002314	7.169471241	-4.675062648	0.000203915	0.021961207	0.814329839
ppy-miR-10b	-1.236002314	7.169471241	-4.675062648	0.000203915	0.021961207	0.814329839
ggo-miR-378b	-1.257571562	2.463839607	-3.3503062	0.00368815	0.127116853	-1.916074646
ppy-miR-378b	-1.257571562	2.463839607	-3.3503062	0.00368815	0.127116853	-1.916074646
gga-miR-1466	-1.263173834	4.680692478	-3.19417465	0.00518224	0.156685447	-2.233429642
bta-miR-200b	-1.26782471	9.522913358	-5.27885283	5.65E-05	0.012204352	2.027266059
ola-miR-200b	-1.26782471	9.522913358	-5.27885283	5.65E-05	0.012204352	2.027266059
oar-miR-200b	-1.26782471	9.522913358	-5.27885283	5.65E-05	0.012204352	2.027266059
mmu-miR-6952-5p	-1.271409677	4.260047683	-2.332922243	0.03185849	0.398768061	-3.894845938
ssc-miR-194b-5p	-1.279137869	7.75316812	-5.016538774	9.82E-05	0.01636105	1.505075377
hsa-miR-10a-5p	-1.281261879	8.454359621	-6.504531152	4.76E-06	0.001751397	4.344303171
mmu-miR-10a-5p	-1.281261879	8.454359621	-6.504531152	4.76E-06	0.001751397	4.344303171
rno-miR-10a-5p	-1.281261879	8.454359621	-6.504531152	4.76E-06	0.001751397	4.344303171
ggo-miR-10a	-1.281261879	8.454359621	-6.504531152	4.76E-06	0.001751397	4.344303171
ppy-miR-10a	-1.281261879	8.454359621	-6.504531152	4.76E-06	0.001751397	4.344303171
sla-miR-10a	-1.281261879	8.454359621	-6.504531152	4.76E-06	0.001751397	4.344303171
age-miR-10a	-1.281261879	8.454359621	-6.504531152	4.76E-06	0.001751397	4.344303171
ppa-miR-10a	-1.281261879	8.454359621	-6.504531152	4.76E-06	0.001751397	4.344303171
xtr-miR-10a	-1.281261879	8.454359621	-6.504531152	4.76E-06	0.001751397	4.344303171
bta-miR-10a	-1.281261879	8.454359621	-6.504531152	4.76E-06	0.001751397	4.344303171
mdo-miR-10a-5p	-1.281261879	8.454359621	-6.504531152	4.76E-06	0.001751397	4.344303171
mml-miR-10a-5p	-1.281261879	8.454359621	-6.504531152	4.76E-06	0.001751397	4.344303171
ptr-miR-10a	-1.281261879	8.454359621	-6.504531152	4.76E-06	0.001751397	4.344303171
bfl-miR-10a-5p	-1.281261879	8.454359621	-6.504531152	4.76E-06	0.001751397	4.344303171
sko-miR-10	-1.281261879	8.454359621	-6.504531152	4.76E-06	0.001751397	4.344303171
eca-miR-10a	-1.281261879	8.454359621	-6.504531152	4.76E-06	0.001751397	4.344303171
aca-miR-10a-5p	-1.281261879	8.454359621	-6.504531152	4.76E-06	0.001751397	4.344303171
dre-miR-141	-1.286499503	8.813449596	-5.231895804	6.23E-05	0.013305898	1.934383972
cin-miR-375-3p	-1.293148222	4.944236016	-2.235517484	0.038725867	0.426813558	-4.068294855
hsa-miR-1972	-1.309484258	3.851649822	-3.597298129	0.002147272	0.083979158	-1.409006571
tca-miR-3892-3p	-1.311571313	2.973962737	-2.659260553	0.016270437	0.284178604	-3.288560994
ipu-miR-196a	-1.320239976	6.431181045	-3.074857391	0.006710775	0.159947106	-2.473665463
tur-miR-10-5p	-1.323357192	6.915391703	-5.374058883	4.63E-05	0.010859017	2.214746565
spu-miR-375	-1.325704878	3.645374069	-2.807367157	0.011903992	0.23050163	-3.002735021
hsa-miR-664b-5p	-1.348337217	2.996367983	-3.109845825	0.006221866	0.159947106	-2.403452429
gga-miR-10b-5p	-1.355582528	6.520822149	-4.50977967	0.000291475	0.026848806	0.476313901
ggo-miR-10b	-1.355582528	6.520822149	-4.50977967	0.000291475	0.026848806	0.476313901
mne-miR-10b	-1.355582528	6.520822149	-4.50977967	0.000291475	0.026848806	0.476313901
ppa-miR-10b	-1.355582528	6.520822149	-4.50977967	0.000291475	0.026848806	0.476313901
xtr-miR-10b	-1.355582528	6.520822149	-4.50977967	0.000291475	0.026848806	0.476313901
oan-miR-10b-5p	-1.355582528	6.520822149	-4.50977967	0.000291475	0.026848806	0.476313901
ssc-miR-10b	-1.355582528	6.520822149	-4.50977967	0.000291475	0.026848806	0.476313901
tgu-miR-10a-5p	-1.355582528	6.520822149	-4.50977967	0.000291475	0.026848806	0.476313901
aca-miR-10b-5p	-1.355582528	6.520822149	-4.50977967	0.000291475	0.026848806	0.476313901
ola-miR-10b	-1.355582528	6.520822149	-4.50977967	0.000291475	0.026848806	0.476313901
cgr-miR-10b-5p	-1.355582528	6.520822149	-4.50977967	0.000291475	0.026848806	0.476313901
ccr-miR-10b	-1.355582528	6.520822149	-4.50977967	0.000291475	0.026848806	0.476313901
ipu-miR-10b	-1.355582528	6.520822149	-4.50977967	0.000291475	0.026848806	0.476313901
ola-miR-192-5p	-1.356651435	11.29708189	-5.457653217	3.89E-05	0.009991218	2.378408046
dre-miR-375	-1.363905839	5.133377575	-2.311215308	0.033282866	0.404459311	-3.933830159
fru-miR-375	-1.363905839	5.133377575	-2.311215308	0.033282866	0.404459311	-3.933830159
tni-miR-375	-1.363905839	5.133377575	-2.311215308	0.033282866	0.404459311	-3.933830159
gga-miR-375	-1.363905839	5.133377575	-2.311215308	0.033282866	0.404459311	-3.933830159
xtr-miR-375	-1.363905839	5.133377575	-2.311215308	0.033282866	0.404459311	-3.933830159
lgi-miR-375	-1.363905839	5.133377575	-2.311215308	0.033282866	0.404459311	-3.933830159
tgu-miR-375	-1.363905839	5.133377575	-2.311215308	0.033282866	0.404459311	-3.933830159
pma-miR-375a-3p	-1.363905839	5.133377575	-2.311215308	0.033282866	0.404459311	-3.933830159
aca-miR-375-3p	-1.363905839	5.133377575	-2.311215308	0.033282866	0.404459311	-3.933830159
ccr-miR-375	-1.363905839	5.133377575	-2.311215308	0.033282866	0.404459311	-3.933830159
mtr-miR5209	-1.375766488	1.658582828	-3.441854202	0.003019064	0.108930764	-1.728725021
oan-miR-7427-5p	-1.377107102	3.044611882	-2.743969359	0.01361429	0.256920181	-3.125788123
mml-miR-194-3p	-1.378752459	6.540407041	-4.379951799	0.000386439	0.030803357	0.209478814
dre-miR-192	-1.381677167	11.89993245	-5.751472724	2.13E-05	0.00626789	2.946219608
fru-miR-192	-1.381677167	11.89993245	-5.751472724	2.13E-05	0.00626789	2.946219608
tni-miR-192	-1.381677167	11.89993245	-5.751472724	2.13E-05	0.00626789	2.946219608
xtr-miR-192	-1.381677167	11.89993245	-5.751472724	2.13E-05	0.00626789	2.946219608
ccr-miR-192	-1.381677167	11.89993245	-5.751472724	2.13E-05	0.00626789	2.946219608
ipu-miR-192	-1.381677167	11.89993245	-5.751472724	2.13E-05	0.00626789	2.946219608
pma-miR-192-5p	-1.403513164	11.13410405	-6.008282062	1.27E-05	0.004131175	3.432528962
cgr-miR-141	-1.404838163	9.563734167	-5.142350357	7.53E-05	0.014270671	1.756526923
hsa-miR-4462	-1.417342138	3.712900667	-4.161625016	0.00062236	0.045185111	-0.241209042
hsa-miR-10b-3p	-1.422628658	2.092914041	-5.205498559	6.59E-05	0.013816497	1.882052246
cgr-miR-10b-3p	-1.422628658	2.092914041	-5.205498559	6.59E-05	0.013816497	1.882052246
mdo-miR-10b-5p	-1.429194145	7.033704197	-5.29496642	5.46E-05	0.012018067	2.059076747
hsa-miR-194-3p	-1.44232263	6.660201111	-3.978643421	0.000929387	0.056344868	-0.620061697
mmu-miR-194-2-3p	-1.44232263	6.660201111	-3.978643421	0.000929387	0.056344868	-0.620061697
dre-miR-10a-5p	-1.451239356	6.968557742	-7.004121874	1.84E-06	0.000886231	5.22356991
cfa-miR-10a	-1.451239356	6.968557742	-7.004121874	1.84E-06	0.000886231	5.22356991
oan-miR-10a-5p	-1.451239356	6.968557742	-7.004121874	1.84E-06	0.000886231	5.22356991
gga-miR-10a-5p	-1.451239356	6.968557742	-7.004121874	1.84E-06	0.000886231	5.22356991
tca-miR-10-5p	-1.451239356	6.968557742	-7.004121874	1.84E-06	0.000886231	5.22356991
lgi-miR-10	-1.451239356	6.968557742	-7.004121874	1.84E-06	0.000886231	5.22356991
lmi-miR-10-5p	-1.451239356	6.968557742	-7.004121874	1.84E-06	0.000886231	5.22356991
dpu-miR-10	-1.451239356	6.968557742	-7.004121874	1.84E-06	0.000886231	5.22356991
isc-miR-10	-1.451239356	6.968557742	-7.004121874	1.84E-06	0.000886231	5.22356991
ssc-miR-10a-5p	-1.451239356	6.968557742	-7.004121874	1.84E-06	0.000886231	5.22356991
cgr-miR-10a-5p	-1.451239356	6.968557742	-7.004121874	1.84E-06	0.000886231	5.22356991
ipu-miR-10a	-1.451239356	6.968557742	-7.004121874	1.84E-06	0.000886231	5.22356991
bbe-miR-10a-5p	-1.451239356	6.968557742	-7.004121874	1.84E-06	0.000886231	5.22356991
mml-miR-141-3p	-1.455520606	8.616424343	-5.51483522	3.46E-05	0.009129452	2.489832181
ggo-miR-141	-1.455520606	8.616424343	-5.51483522	3.46E-05	0.009129452	2.489832181
ppy-miR-141	-1.455520606	8.616424343	-5.51483522	3.46E-05	0.009129452	2.489832181
cfa-miR-141	-1.455520606	8.616424343	-5.51483522	3.46E-05	0.009129452	2.489832181
dme-miR-10-5p	-1.487663106	5.349714397	-5.675069185	2.49E-05	0.007091696	2.79971214
aae-miR-10	-1.487663106	5.349714397	-5.675069185	2.49E-05	0.007091696	2.79971214
cqu-miR-10-5p	-1.487663106	5.349714397	-5.675069185	2.49E-05	0.007091696	2.79971214
hme-miR-10	-1.487663106	5.349714397	-5.675069185	2.49E-05	0.007091696	2.79971214
hsa-miR-6840-3p	-1.514389937	4.744743778	-2.802965427	0.012015732	0.232286785	-3.011310874
hsa-miR-1296-5p	-1.516166313	2.321393267	-5.417260762	4.23E-05	0.009991218	2.299440534
ptr-miR-1296	-1.516166313	2.321393267	-5.417260762	4.23E-05	0.009991218	2.299440534
bta-miR-1296	-1.516166313	2.321393267	-5.417260762	4.23E-05	0.009991218	2.299440534
eca-miR-1296	-1.516166313	2.321393267	-5.417260762	4.23E-05	0.009991218	2.299440534
ppy-miR-1296	-1.516166313	2.321393267	-5.417260762	4.23E-05	0.009991218	2.299440534
ssc-miR-1296-5p	-1.516166313	2.321393267	-5.417260762	4.23E-05	0.009991218	2.299440534
ggo-miR-1296	-1.516166313	2.321393267	-5.417260762	4.23E-05	0.009991218	2.299440534
hsa-miR-429	-1.517939625	4.356431659	-3.140179641	0.00582631	0.159947106	-2.342418995
mml-miR-429-3p	-1.517939625	4.356431659	-3.140179641	0.00582631	0.159947106	-2.342418995
ppy-miR-429	-1.517939625	4.356431659	-3.140179641	0.00582631	0.159947106	-2.342418995
mmu-miR-378b	-1.523257976	8.361591003	-7.22371112	1.22E-06	0.000727372	5.597576402
mmu-miR-141-3p	-1.541336593	8.925205164	-5.441424641	4.03E-05	0.009991218	2.346706673
hsa-miR-141-3p	-1.541336593	8.925205164	-5.441424641	4.03E-05	0.009991218	2.346706673
rno-miR-141-3p	-1.541336593	8.925205164	-5.441424641	4.03E-05	0.009991218	2.346706673
ptr-miR-141	-1.541336593	8.925205164	-5.441424641	4.03E-05	0.009991218	2.346706673
bta-miR-141	-1.541336593	8.925205164	-5.441424641	4.03E-05	0.009991218	2.346706673
eca-miR-141	-1.541336593	8.925205164	-5.441424641	4.03E-05	0.009991218	2.346706673
oar-miR-10b	-1.547954031	6.500875116	-5.055715585	9.04E-05	0.016030502	1.583565434
hsa-miR-196a-5p	-1.552938809	6.236285008	-3.150416824	0.005698454	0.159947106	-2.32178869
mmu-miR-196a-5p	-1.552938809	6.236285008	-3.150416824	0.005698454	0.159947106	-2.32178869
rno-miR-196a-5p	-1.552938809	6.236285008	-3.150416824	0.005698454	0.159947106	-2.32178869
dre-miR-196a	-1.552938809	6.236285008	-3.150416824	0.005698454	0.159947106	-2.32178869
ssc-miR-196a	-1.552938809	6.236285008	-3.150416824	0.005698454	0.159947106	-2.32178869
ptr-miR-196a	-1.552938809	6.236285008	-3.150416824	0.005698454	0.159947106	-2.32178869
ppy-miR-196-2	-1.552938809	6.236285008	-3.150416824	0.005698454	0.159947106	-2.32178869
lla-miR-196	-1.552938809	6.236285008	-3.150416824	0.005698454	0.159947106	-2.32178869
age-miR-196	-1.552938809	6.236285008	-3.150416824	0.005698454	0.159947106	-2.32178869
ppa-miR-196	-1.552938809	6.236285008	-3.150416824	0.005698454	0.159947106	-2.32178869
fru-miR-196a	-1.552938809	6.236285008	-3.150416824	0.005698454	0.159947106	-2.32178869
tni-miR-196a	-1.552938809	6.236285008	-3.150416824	0.005698454	0.159947106	-2.32178869
cfa-miR-196a	-1.552938809	6.236285008	-3.150416824	0.005698454	0.159947106	-2.32178869
oan-miR-196a-5p	-1.552938809	6.236285008	-3.150416824	0.005698454	0.159947106	-2.32178869
bta-miR-196a	-1.552938809	6.236285008	-3.150416824	0.005698454	0.159947106	-2.32178869
eca-miR-196a	-1.552938809	6.236285008	-3.150416824	0.005698454	0.159947106	-2.32178869
pma-miR-196a-5p	-1.552938809	6.236285008	-3.150416824	0.005698454	0.159947106	-2.32178869
cgr-miR-196a-5p	-1.552938809	6.236285008	-3.150416824	0.005698454	0.159947106	-2.32178869
ccr-miR-196a	-1.552938809	6.236285008	-3.150416824	0.005698454	0.159947106	-2.32178869
sha-miR-141	-1.553828049	5.588566395	-3.385824917	0.00341274	0.120333674	-1.843484497
aca-miR-200b-5p	-1.574876523	5.411406016	-2.816386147	0.011678157	0.22730489	-2.985148789
rno-miR-378b	-1.587117208	8.967603767	-8.18491336	2.22E-07	0.000238641	7.145649536
hsa-miR-378f	-1.591211399	8.251377929	-7.949534221	3.34E-07	0.000253041	6.779816781
hsa-miR-378i	-1.595841739	7.979643755	-7.958380295	3.29E-07	0.000253041	6.793719319
hsa-miR-378c	-1.606099127	8.870431371	-7.766908971	4.60E-07	0.000327737	6.490099319
oar-miR-200a	-1.612401009	3.782634903	-3.093679796	0.006443276	0.159947106	-2.435918915
hsa-miR-1973	-1.621086562	3.91378931	-4.189181525	0.000585952	0.042979457	-0.184220886
hsa-miR-192-3p	-1.638662837	7.215143491	-6.498803023	4.81E-06	0.001751397	4.333994713
oan-miR-192-3p	-1.638662837	7.215143491	-6.498803023	4.81E-06	0.001751397	4.333994713
mmu-miR-192-3p	-1.638662837	7.215143491	-6.498803023	4.81E-06	0.001751397	4.333994713
mmu-miR-378c	-1.655724349	9.184899316	-8.00586442	3.02E-07	0.000239619	6.868139751
mmu-miR-378a-3p	-1.657852601	9.865182053	-8.095959685	2.59E-07	0.000238641	7.008391845
rno-miR-378a-3p	-1.657852601	9.865182053	-8.095959685	2.59E-07	0.000238641	7.008391845
mml-miR-378a	-1.657852601	9.865182053	-8.095959685	2.59E-07	0.000238641	7.008391845
ptr-miR-378a	-1.657852601	9.865182053	-8.095959685	2.59E-07	0.000238641	7.008391845
eca-miR-378	-1.657852601	9.865182053	-8.095959685	2.59E-07	0.000238641	7.008391845
bta-miR-378c	-1.660928956	8.965812866	-7.066416099	1.64E-06	0.000886231	5.330444979
mmu-miR-1839-3p	-1.684648679	4.198016892	-3.639037206	0.001959282	0.079913613	-1.322889986
mml-miR-192-3p	-1.707059101	6.09103781	-4.832699425	0.000145345	0.018179886	1.134597373
ssc-miR-7144-5p	-1.714463863	3.475242188	-3.316047837	0.003974526	0.132911741	-1.985961148
mml-miR-378d	-1.726597948	8.946994666	-7.612615347	6.05E-07	0.000384951	6.241287377
ggo-miR-378a	-1.73008715	10.22753192	-8.021175559	2.95E-07	0.000238641	6.892062529
oar-miR-10a	-1.74097296	4.341462477	-4.103540618	0.000706756	0.048338011	-0.36140049
mmu-miR-378d	-1.758472864	8.090593137	-7.70655809	5.12E-07	0.000357558	6.393220439
hsa-miR-378a-3p	-1.761401527	10.44924951	-8.029021672	2.91E-07	0.000238641	6.904307681
cfa-miR-378	-1.761401527	10.44924951	-8.029021672	2.91E-07	0.000238641	6.904307681
bta-miR-378	-1.761401527	10.44924951	-8.029021672	2.91E-07	0.000238641	6.904307681
ssc-miR-378	-1.761401527	10.44924951	-8.029021672	2.91E-07	0.000238641	6.904307681
cgr-miR-378-3p	-1.761401527	10.44924951	-8.029021672	2.91E-07	0.000238641	6.904307681
dps-miR-10	-1.782741034	6.02665826	-3.983545035	0.000919445	0.056057887	-0.609907285
aga-miR-10	-1.782741034	6.02665826	-3.983545035	0.000919445	0.056057887	-0.609907285
bmo-miR-10-5p	-1.782741034	6.02665826	-3.983545035	0.000919445	0.056057887	-0.609907285
ame-miR-10	-1.782741034	6.02665826	-3.983545035	0.000919445	0.056057887	-0.609907285
dan-miR-10	-1.782741034	6.02665826	-3.983545035	0.000919445	0.056057887	-0.609907285
der-miR-10	-1.782741034	6.02665826	-3.983545035	0.000919445	0.056057887	-0.609907285
dgr-miR-10	-1.782741034	6.02665826	-3.983545035	0.000919445	0.056057887	-0.609907285
dmo-miR-10	-1.782741034	6.02665826	-3.983545035	0.000919445	0.056057887	-0.609907285
dpe-miR-10	-1.782741034	6.02665826	-3.983545035	0.000919445	0.056057887	-0.609907285
dse-miR-10	-1.782741034	6.02665826	-3.983545035	0.000919445	0.056057887	-0.609907285
dsi-miR-10	-1.782741034	6.02665826	-3.983545035	0.000919445	0.056057887	-0.609907285
dvi-miR-10	-1.782741034	6.02665826	-3.983545035	0.000919445	0.056057887	-0.609907285
dwi-miR-10	-1.782741034	6.02665826	-3.983545035	0.000919445	0.056057887	-0.609907285
dya-miR-10	-1.782741034	6.02665826	-3.983545035	0.000919445	0.056057887	-0.609907285
api-miR-10	-1.782741034	6.02665826	-3.983545035	0.000919445	0.056057887	-0.609907285
nvi-miR-10	-1.782741034	6.02665826	-3.983545035	0.000919445	0.056057887	-0.609907285
nlo-miR-10	-1.782741034	6.02665826	-3.983545035	0.000919445	0.056057887	-0.609907285
ola-miR-194-5p	-1.804121742	5.634579192	-3.376912785	0.003479873	0.121585738	-1.861710526
rno-miR-10b-5p	-1.822236222	3.535933766	-4.435410411	0.000342532	0.028890036	0.32358961
cfa-miR-10b	-1.822236222	3.535933766	-4.435410411	0.000342532	0.028890036	0.32358961
gga-miR-147	-1.825640003	2.409269212	-6.577773396	4.13E-06	0.001751397	4.475660329
tgu-miR-147	-1.825640003	2.409269212	-6.577773396	4.13E-06	0.001751397	4.475660329
oan-miR-194-3p	-1.833021508	3.354032447	-5.132923171	7.68E-05	0.01448034	1.737747629
hsa-miR-378a-5p	-1.876321682	5.929506319	-7.632699875	5.83E-07	0.000378138	6.273885874
mmu-miR-378a-5p	-1.876321682	5.929506319	-7.632699875	5.83E-07	0.000378138	6.273885874
rno-miR-378a-5p	-1.876321682	5.929506319	-7.632699875	5.83E-07	0.000378138	6.273885874
cgr-miR-378-5p	-1.876321682	5.929506319	-7.632699875	5.83E-07	0.000378138	6.273885874
ppy-miR-378a	-1.877664354	7.442847346	-7.774506967	4.54E-07	0.000327737	6.502255906
bta-miR-378b	-1.890725123	9.596655817	-7.895534049	3.67E-07	0.000272278	6.694688087
hsa-miR-378d	-1.960759374	6.411789081	-6.2250447	8.23E-06	0.002903572	3.835413627
cin-miR-200-3p	-1.994207528	3.671445656	-4.2072376	0.000563269	0.041486427	-0.146893489
hsa-miR-422a	-2.007885028	7.965804584	-9.100150162	4.88E-08	9.16E-05	8.489339874
ptr-miR-422a	-2.007885028	7.965804584	-9.100150162	4.88E-08	9.16E-05	8.489339874
mdo-miR-141-3p	-2.015437321	4.310464453	-4.118305784	0.000684266	0.047366291	-0.330839538
cin-miR-141-3p	-2.015437321	4.310464453	-4.118305784	0.000684266	0.047366291	-0.330839538
csa-miR-141	-2.015437321	4.310464453	-4.118305784	0.000684266	0.047366291	-0.330839538
dev-miR-D8-3p	-2.030753193	4.619574849	-4.080090806	0.000744015	0.049761055	-0.409946627
ppa-miR-141	-2.032041564	3.030020201	-5.418784364	4.22E-05	0.009991218	2.302423043
prd-miR-7579-3p	-2.042810638	4.290656931	-3.816505066	0.001326818	0.066595256	-0.955914996
cfa-miR-196b	-2.047429338	4.196421029	-5.351906372	4.85E-05	0.011152109	2.171225571
bta-miR-196b	-2.047429338	4.196421029	-5.351906372	4.85E-05	0.011152109	2.171225571
xtr-miR-215	-2.098757158	5.217373765	-3.597469719	0.002146463	0.083979158	-1.408652739
hsa-miR-378g	-2.112669657	5.558509238	-4.909441932	0.000123359	0.016720592	1.289670334
hsa-miR-378e	-2.121655655	3.820142977	-7.518598755	7.16E-07	0.000447674	6.087852179
hsa-miR-196b-5p	-2.171347602	4.515893918	-4.571960588	0.000254755	0.02501792	0.603720161
mmu-miR-196b-5p	-2.171347602	4.515893918	-4.571960588	0.000254755	0.02501792	0.603720161
rno-miR-196b-5p	-2.171347602	4.515893918	-4.571960588	0.000254755	0.02501792	0.603720161
mml-miR-196b-5p	-2.171347602	4.515893918	-4.571960588	0.000254755	0.02501792	0.603720161
ptr-miR-196b	-2.171347602	4.515893918	-4.571960588	0.000254755	0.02501792	0.603720161
eca-miR-196b	-2.171347602	4.515893918	-4.571960588	0.000254755	0.02501792	0.603720161
ssc-miR-196b-5p	-2.171347602	4.515893918	-4.571960588	0.000254755	0.02501792	0.603720161
ppy-miR-196b	-2.171347602	4.515893918	-4.571960588	0.000254755	0.02501792	0.603720161
cgr-miR-196b	-2.171347602	4.515893918	-4.571960588	0.000254755	0.02501792	0.603720161
ssc-miR-196b	-2.171347602	4.515893918	-4.571960588	0.000254755	0.02501792	0.603720161
mdo-miR-196a-5p	-2.171347602	4.515893918	-4.571960588	0.000254755	0.02501792	0.603720161
ppy-miR-378d	-2.213095543	5.175611475	-5.255575189	5.93E-05	0.012737234	1.98125599
aca-miR-147	-2.251192053	2.967534287	-6.444484954	5.35E-06	0.001926577	4.235989117
dre-miR-194b	-2.293572776	3.350657619	-5.226957206	6.30E-05	0.013364572	1.92459973
ppy-miR-422a	-2.464172916	5.196766759	-5.447456634	3.97E-05	0.009991218	2.358493771
ptr-miR-378e	-2.605287864	3.708324927	-6.087753961	1.08E-05	0.00366757	3.581058713
ppy-miR-378e	-2.605287864	3.708324927	-6.087753961	1.08E-05	0.00366757	3.581058713
hsa-miR-196b-3p	-2.712475006	3.743870309	-7.325640431	1.02E-06	0.000613648	5.768593052
mmu-miR-196b-3p	-2.712475006	3.743870309	-7.325640431	1.02E-06	0.000613648	5.768593052
mml-miR-422a	-2.764406939	5.763817168	-5.369025506	4.68E-05	0.010901774	2.204863441
rno-miR-196b-3p	-2.777823623	3.620755242	-6.86571382	2.39E-06	0.001119204	4.983913808
mmu-miR-147-3p	-2.839215409	3.129309526	-8.888996633	6.86E-08	9.41E-05	8.190209986
hsa-miR-147b	-2.839215409	3.129309526	-8.888996633	6.86E-08	9.41E-05	8.190209986
rno-miR-147	-2.839215409	3.129309526	-8.888996633	6.86E-08	9.41E-05	8.190209986
ptr-miR-147b	-2.839215409	3.129309526	-8.888996633	6.86E-08	9.41E-05	8.190209986
bta-miR-147	-2.839215409	3.129309526	-8.888996633	6.86E-08	9.41E-05	8.190209986
cfa-miR-147	-2.839215409	3.129309526	-8.888996633	6.86E-08	9.41E-05	8.190209986
ppy-miR-147b	-2.839215409	3.129309526	-8.888996633	6.86E-08	9.41E-05	8.190209986
ggo-miR-378e	-2.960363104	3.924022917	-6.156547177	9.42E-06	0.003260694	3.708866261
oan-miR-196b-3p	-3.249386947	3.298850827	-12.68921307	3.07E-10	3.65E-06	12.70468271
ssc-miR-196b-3p	-3.249386947	3.298850827	-12.68921307	3.07E-10	3.65E-06	12.70468271
mml-miR-196b-3p	-3.249386947	3.298850827	-12.68921307	3.07E-10	3.65E-06	12.70468271
