# Supplementary material for: Multi-factor mediated functional modules identify novel classification of ulcerative colitis and functional gene panel
Source: Sci Rep. 2021 Mar 11;11:5669. doi: 10.1038/s41598-021-85000-3 (PMC7952401; doi:10.1038/s41598-021-85000-3)
Supplement: Supplementary file 12 — Supplementary Table 12. [file 41598_2021_85000_MOESM12_ESM.xlsx]

## Sheet: Sheet2
miRNAid	miRNAname	geneID	geneName	geneType	chromosome	start	end	strand	clipExpNum	degraExpNum	RBP	merClass	miRseq	align	targetSeq	pancancerNum
MIMAT0000089	hsa-miR-31-5p	ENSG00000234072	AC074117.1	antisense	chr2	27580719	27580740	+	12	0	AGO1-4	7mer-m8	ucGA-UACGGUCGUAGAACGGa	|| | |: | | |||||||	acCUGAAGUGAUCCUCUUGCCu	7
MIMAT0000089	hsa-miR-31-5p	ENSG00000234456	MAGI2-AS3	processed_transcript	chr7	79090240	79090260	+	6	0	AGO1,AGO1-4,AGO2	8mer	ucgauacggUCGUAGAACGGa	| |||||||||	ucuuuuaaaACCAUCUUGCCa	8
MIMAT0000089	hsa-miR-31-5p	ENSG00000245532	NEAT1	lincRNA	chr11	65206491	65206510	+	10	0	AGO1-4	8mer	ucGAUACGGUCGU-AGAACGGa	:| ||| ||| |||||||	auUUCUGC--GCAUUCUUGCCa	4
MIMAT0000089	hsa-miR-31-5p	ENSG00000259275	AC087477.2	lincRNA	chr15	96937583	96937603	+	10	0	AGO1,AGO1-4,AGO2,AGO3	7mer-m8	ucgauacggucguAGAACGGa	|||||||	acugcacuuuauuUCUUGCCc	8
MIMAT0000089	hsa-miR-31-5p	ENSG00000267532	MIR497HG	antisense	chr17	6921158	6921179	-	6	0	AGO1-4	8mer	ucGAUAC-GGUCGUAGAACGGa	:|:|| | | | |||||||	ccUUGUGACAAACUUCUUGCCa	10
MIMAT0000089	hsa-miR-31-5p	ENSG00000264772	AC016876.2	processed_transcript	chr17	7481978	7481998	+	10	0	AGO1,AGO1-4,AGO2	7mer-m8	ucGAUACGGUCGUAGAACGGa	:|: | :|| |||||||	cuUUGGGGUAGGCUCUUGCCc	2
MIMAT0000089	hsa-miR-31-5p	ENSG00000163597	SNHG16	processed_transcript	chr17	74561221	74561241	+	14	0	AGO1-4,AGO2	8mer	ucGAUACGGUCGUAGAACGGa	|| | ||: |||||||	gcCUCAGGAAGUCUCUUGCCa	5
MIMAT0000089	hsa-miR-31-5p	ENSG00000273350	AC004832.5	sense_intronic	chr22	30816556	30816576	+	6	0	AGO1-4,AGO2,AGO4	8mer	ucgaUACGGUCGU-AGAACGGa	| ||: || |||||||	gaugAAGCU-UCACUCUUGCCa	2
MIMAT0000089	hsa-miR-31-5p	ENSG00000229807	XIST	lincRNA	chrX	73062272	73062293	-	6	0	AGO2	7mer-m8	ucgauacggUCGU-AGAACGGa	| || |||||||	gggacaagaACCAUUCUUGCCc	3
MIMAT0000430	hsa-miR-138-5p	ENSG00000272084	AL137127.1	3prime_overlapping_ncRNA	chr1	19401135	19401158	-	6	0	AGO1-4,AGO2	7mer-m8	gccGGAC-UAAGUGUUGUGGUCGa	| || :| :: :|||||||	ucuCGUGUGUGUGGUGCACCAGCu	3
MIMAT0000430	hsa-miR-138-5p	ENSG00000245532	NEAT1	lincRNA	chr11	65208729	65208752	+	6	0	AGO1-4	7mer-m8	gccggaCUA-AGUGUUGUGGUCGa	|:| |:::|||||||||	acggagGGUCUUGUAACACCAGCu	4
MIMAT0000430	hsa-miR-138-5p	ENSG00000261061	AC092718.4	sense_intronic	chr16	81064851	81064873	+	10	0	AGO1-4,AGO2	8mer	gccggacuAAGUGUUGUGGUCGa	||:|: |||||||	uggaaaauUUUAUUUCACCAGCa	0
MIMAT0000430	hsa-miR-138-5p	ENSG00000276855	AC015922.4	lincRNA	chr17	15692404	15692426	+	6	0	AGO1-4	7mer-m8	gccggacUAAGUGUUGUGGUCGa	| | ||| |||||||	acaagauAAUGACAUCACCAGCg	4
MIMAT0000430	hsa-miR-138-5p	ENSG00000267270	PARD6G-AS1	antisense	chr18	77906962	77906985	+	8	0	AGO1-4,AGO2	7mer-m8	gccGGACUA-AGUGUUGUGGUCGa	:||| | |:| :|||||||	acuUCUGCUCCCGCUGCACCAGCu	3
MIMAT0000430	hsa-miR-138-5p	ENSG00000215424	MCM3AP-AS1	antisense	chr21	47671508	47671527	+	13	0	AGO1-4,AGO2	8mer	gcCGGACUAAGUGUUGUGGUCGa	|:|||| || | |||||||	gcGUCUGAAUC-C--CACCAGCa	2
MIMAT0000430	hsa-miR-138-5p	ENSG00000253352	TUG1	bidirectional_promoter_lncRNA	chr22	31367660	31367683	+	7	0	AGO1-4,AGO2	8mer	gccggacuaaGUG-UUGUGGUCGa	||| | |||||||	acugagcaagCACUACCACCAGCa	3
