# Supplementary material for: Multi-factor mediated functional modules identify novel classification of ulcerative colitis and functional gene panel
Source: Sci Rep. 2021 Mar 11;11:5669. doi: 10.1038/s41598-021-85000-3 (PMC7952401; doi:10.1038/s41598-021-85000-3)
Supplement: Supplementary file 13 — Supplementary Table 13. [file 41598_2021_85000_MOESM13_ESM.xlsx]

## Sheet: Sheet1
TF	Target	Mode of Regulation	References(PMID)
RELA	ADORA1	Activation	9547356
NFKB1	CCR2	Activation	19156404
RELA	CCR2	Activation	19156404
CEBPA	SAA1	Unknown	12410800
CEBPB	SAA1	Unknown	12410800
NFKB1	SAA1	Unknown	23391827
RELA	SAA1	Unknown	23391827
STAT3	SAA1	Unknown	16236134;23391827
CEBPA	CXCR2	Unknown	18555777
NFKB1	CXCR2	Activation	19156404
NFKB1	CXCR2	Unknown	18555777
RELA	CXCR2	Activation	19156404
RELA	CXCR2	Unknown	18555777
USF2	CXCR2	Activation	10229837
ATF4	CXCL8	Unknown	16931790
CEBPB	CXCL8	Activation	15085176;15688424
CEBPB	CXCL8	Unknown	11120852
DDIT3	CXCL8	Unknown	18772138
DEK	CXCL8	Unknown	16829531
EGR1	CXCL8	Repression	15517885
EGR1	CXCL8	Unknown	19837667
ELF4	CXCL8	Activation	14625302
ELF4	CXCL8	Repression	12438253
EP300	CXCL8	Unknown	19966855
ERG	CXCL8	Repression	19359602;22235125
ETS2	CXCL8	Activation	12438253
FOS	CXCL8	Unknown	12218154
FOSB	CXCL8	Activation	20826776
HDAC1	CXCL8	Unknown	11564889
HDAC2	CXCL8	Repression	19411311
HDAC2	CXCL8	Unknown	11564889
IKBKB	CXCL8	Unknown	12296854
ING4	CXCL8	Repression	17848618;20707719
JUN	CXCL8	Activation	16701870;18684922
JUN	CXCL8	Unknown	11120852;12218154;12643600;12716652;14670967
NEAT1	CXCL8	Repression	24507715
NFE2L2	CXCL8	Activation	21925595
NFKB1	CXCL8	Activation	10506755;10530453;11297551;11512674;11564889;12058956;15350531;15387324;15688424;15958549;16701870;16764699;17040605;17041011;17917246;18074095;18996370;22340043;7876168
NFKB1	CXCL8	Repression	15517885;8413215
NFKB1	CXCL8	Unknown	10477716;11120852;11342414;11953364;12218154;12485925;12643600;12707271;12716652;14631383;14670967;15289496;15950427;16004996;16105834;16803583;17045242;18281166;19376732;19732956;19786024;19837667;8878392;9698090
NFKBIA	CXCL8	Unknown	12296854
NR4A2	CXCL8	Unknown	19732956
RELA	CXCL8	Activation	10506755;10530453;11297551;11564889;12058956;15350531;15387324;15688424;15958549;16764699;17040605;17041011;17917246;18074095;18996370;22340043;22891766;7876168
RELA	CXCL8	Repression	15517885;8413215
RELA	CXCL8	Unknown	10477716;11120852;11342414;11953364;12218154;12485925;12643600;12707271;12716652;14631383;14670967;15289496;15950427;16004996;16105834;16803583;17045242;18281166;19376732;19732956;19786024;19837667;19966855;8617886;8878392;9698090
SFPQ	CXCL8	Repression	24507715
STAT3	CXCL8	Unknown	17726017
STAT6	CXCL8	Unknown	16004996
VDR	CXCL8	Activation	9431991
VDR	CXCL8	Unknown	24250750
XBP1	CXCL8	Unknown	16931790
ZFP36	CXCL8	Repression	21593445
ZNF300	CXCL8	Activation	21777376
SPI1	CXCR1	Activation	9867862
SP1	UBC	Unknown	19733223
SP3	UBC	Unknown	19733223
NRF1	IDE	Activation	22870279
SP1	SRC	Unknown	19112177
TAF1	SRC	Unknown	14993269
DNMT3A	JUP	Unknown	17998942
NFKB2	CCL21	Activation	20953353
RELB	CCL21	Activation	20953353
EPAS1	CCR7	Activation	19305150
HIF1A	CCR7	Activation	17178876;19305150
KLF2	CCR7	Unknown	20146713
NFKB1	CCR7	Activation	11830455;19164127
NFKB1	CCR7	Unknown	22158872
RELA	CCR7	Activation	11830455;19164127
RELA	CCR7	Unknown	22158872
TRERF1	CCR7	Unknown	17006331
NFKB1	CCL19	Activation	20953353
NFKB1	CCL19	Unknown	17182562
RELA	CCL19	Unknown	17182562
RELB	CCL19	Activation	20953353
CEBPD	C3	Unknown	8385337
RARA	CXCR5	Activation	14993281
RXRA	CXCR5	Activation	14993281
HSF1	UBB	Unknown	20692357
PPARA	ACOX1	Unknown	20110263
EGR3	CAT	Activation	1906159
ETV1	CAT	Unknown	19763505
NFE2L2	CAT	Activation	22493435
PPARD	CAT	Activation	18048767
PPARG	CAT	Unknown	20075562
SP1	CAT	Unknown	11479230
