# Supplementary material for: Multi-factor mediated functional modules identify novel classification of ulcerative colitis and functional gene panel
Source: Sci Rep. 2021 Mar 11;11:5669. doi: 10.1038/s41598-021-85000-3 (PMC7952401; doi:10.1038/s41598-021-85000-3)
Supplement: Supplementary file 14 — Supplementary Table 14. [file 41598_2021_85000_MOESM14_ESM.xls]

## Sheet: ClueGO Results
GOID	GOTerm	Ontology Source	Term PValue	Term PValue Corrected with Bonferroni step down	Group PValue	Group PValue Corrected with Bonferroni step down	GOLevels	GOGroups	% Associated Genes	Nr. Genes	Associated Genes Found
GO:0005739	mitochondrion	GO_CellularComponent-EBI-UniProt-GOA_17.02.2020_00h00	0.000435504	0.0409374	0.000435504	0.000871008	[3, 4, 5]	Group0	0.201715	4	[CAT, CCR7, CXCL8, IDE]
GO:0098552	side of membrane	GO_CellularComponent-EBI-UniProt-GOA_17.02.2020_00h00	0.000547229	0.0487033	0.000262938	0.00105175	[2, 3]	Group1	0.385109	3	[CCR7, GNAI2, IDE]
GO:0042592	homeostatic process	GO_BiologicalProcess-EBI-UniProt-GOA_17.02.2020_00h00	0.000534984	0.0481486	0.000262938	0.00105175	[3]	Group1	0.191388	4	[CCR7, CXCL8, GNAI2, IDE]
GO:1901698	response to nitrogen compound	GO_BiologicalProcess-EBI-UniProt-GOA_17.02.2020_00h00	0.000111409	0.0112523	0.000262938	0.00105175	[3]	Group1	0.285307	4	[CAT, CCR7, GNAI2, IDE]
GO:0009725	response to hormone	GO_BiologicalProcess-EBI-UniProt-GOA_17.02.2020_00h00	7.10376e-05	0.00745895	0.000262938	0.00105175	[3, 4]	Group1	0.319744	4	[CAT, CCR7, GNAI2, IDE]
GO:0010033	response to organic substance	GO_BiologicalProcess-EBI-UniProt-GOA_17.02.2020_00h00	0.000224568	0.0220076	0.000446153	0.000446153	[3]	Group2	0.133476	5	[CAT, CCR7, CXCL8, GNAI2, IDE]
GO:0070887	cellular response to chemical stimulus	GO_BiologicalProcess-EBI-UniProt-GOA_17.02.2020_00h00	0.000198843	0.0196855	0.000446153	0.000446153	[3]	Group2	0.136761	5	[CAT, CCR7, CXCL8, GNAI2, IDE]
GO:1901700	response to oxygen-containing compound	GO_BiologicalProcess-EBI-UniProt-GOA_17.02.2020_00h00	1.13516e-05	0.00121462	0.000446153	0.000446153	[3]	Group2	0.242365	5	[CAT, CCR7, CXCL8, GNAI2, IDE]
GO:0071310	cellular response to organic substance	GO_BiologicalProcess-EBI-UniProt-GOA_17.02.2020_00h00	7.23418e-05	0.00752355	0.000446153	0.000446153	[4]	Group2	0.167392	5	[CAT, CCR7, CXCL8, GNAI2, IDE]
GO:0098552	side of membrane	GO_CellularComponent-EBI-UniProt-GOA_17.02.2020_00h00	0.000547229	0.0487033	9.6032e-05	0.00048016	[2, 3]	Group3	0.385109	3	[CCR7, GNAI2, IDE]
GO:0001101	response to acid chemical	GO_BiologicalProcess-EBI-UniProt-GOA_17.02.2020_00h00	0.00010226	0.0104305	9.6032e-05	0.00048016	[3]	Group3	0.678733	3	[CAT, CCR7, GNAI2]
GO:0010035	response to inorganic substance	GO_BiologicalProcess-EBI-UniProt-GOA_17.02.2020_00h00	0.000468523	0.0431041	9.6032e-05	0.00048016	[3]	Group3	0.405954	3	[CAT, CCR7, GNAI2]
GO:1901698	response to nitrogen compound	GO_BiologicalProcess-EBI-UniProt-GOA_17.02.2020_00h00	0.000111409	0.0112523	9.6032e-05	0.00048016	[3]	Group3	0.285307	4	[CAT, CCR7, GNAI2, IDE]
GO:0009725	response to hormone	GO_BiologicalProcess-EBI-UniProt-GOA_17.02.2020_00h00	7.10376e-05	0.00745895	9.6032e-05	0.00048016	[3, 4]	Group3	0.319744	4	[CAT, CCR7, GNAI2, IDE]
GO:0033993	response to lipid	GO_BiologicalProcess-EBI-UniProt-GOA_17.02.2020_00h00	5.54442e-05	0.00587709	9.6032e-05	0.00048016	[4]	Group3	0.340426	4	[CAT, CCR7, CXCL8, GNAI2]
GO:1901652	response to peptide	GO_BiologicalProcess-EBI-UniProt-GOA_17.02.2020_00h00	0.000335616	0.0325548	9.6032e-05	0.00048016	[4, 5]	Group3	0.454545	3	[CAT, GNAI2, IDE]
GO:0043434	response to peptide hormone	GO_BiologicalProcess-EBI-UniProt-GOA_17.02.2020_00h00	0.000184306	0.0184306	9.6032e-05	0.00048016	[4, 5, 6]	Group3	0.556586	3	[CAT, GNAI2, IDE]
KEGG:04062	Chemokine signaling pathway	KEGG_17.02.2020	8.07509e-06	0.000872109	0.000413399	0.0012402	[-1]	Group4	1.5873	3	[CCR7, CXCL8, GNAI2]
GO:0098552	side of membrane	GO_CellularComponent-EBI-UniProt-GOA_17.02.2020_00h00	0.000547229	0.0487033	0.000413399	0.0012402	[2, 3]	Group4	0.385109	3	[CCR7, GNAI2, IDE]
GO:0001101	response to acid chemical	GO_BiologicalProcess-EBI-UniProt-GOA_17.02.2020_00h00	0.00010226	0.0104305	0.000413399	0.0012402	[3]	Group4	0.678733	3	[CAT, CCR7, GNAI2]
GO:0010035	response to inorganic substance	GO_BiologicalProcess-EBI-UniProt-GOA_17.02.2020_00h00	0.000468523	0.0431041	0.000413399	0.0012402	[3]	Group4	0.405954	3	[CAT, CCR7, GNAI2]
GO:0042592	homeostatic process	GO_BiologicalProcess-EBI-UniProt-GOA_17.02.2020_00h00	0.000534984	0.0481486	0.000413399	0.0012402	[3]	Group4	0.191388	4	[CCR7, CXCL8, GNAI2, IDE]
GO:0033993	response to lipid	GO_BiologicalProcess-EBI-UniProt-GOA_17.02.2020_00h00	5.54442e-05	0.00587709	0.000413399	0.0012402	[4]	Group4	0.340426	4	[CAT, CCR7, CXCL8, GNAI2]
GO:0040017	positive regulation of locomotion	GO_BiologicalProcess-EBI-UniProt-GOA_17.02.2020_00h00	0.000483629	0.0440102	0.000413399	0.0012402	[4]	Group4	0.401606	3	[CCR7, CXCL8, GNAI2]
GO:0019932	second-messenger-mediated signaling	GO_BiologicalProcess-EBI-UniProt-GOA_17.02.2020_00h00	9.88586e-05	0.0101824	0.000413399	0.0012402	[4, 5, 6]	Group4	0.686499	3	[CCR7, CXCL8, GNAI2]
GO:0051272	positive regulation of cellular component movement	GO_BiologicalProcess-EBI-UniProt-GOA_17.02.2020_00h00	0.000453729	0.0421968	0.000413399	0.0012402	[5]	Group4	0.410397	3	[CCR7, CXCL8, GNAI2]
GO:2000147	positive regulation of cell motility	GO_BiologicalProcess-EBI-UniProt-GOA_17.02.2020_00h00	0.000419825	0.0398834	0.000413399	0.0012402	[5, 6]	Group4	0.421348	3	[CCR7, CXCL8, GNAI2]
GO:0030335	positive regulation of cell migration	GO_BiologicalProcess-EBI-UniProt-GOA_17.02.2020_00h00	0.000379426	0.0364249	0.000413399	0.0012402	[6, 7]	Group4	0.436047	3	[CCR7, CXCL8, GNAI2]
