# Supplementary material for: Multi-factor mediated functional modules identify novel classification of ulcerative colitis and functional gene panel
Source: Sci Rep. 2021 Mar 11;11:5669. doi: 10.1038/s41598-021-85000-3 (PMC7952401; doi:10.1038/s41598-021-85000-3)
Supplement: Supplementary file 15 — Supplementary Table 15. [file 41598_2021_85000_MOESM15_ESM.xlsx]

## Sheet: Sheet1
clusters	numbers	sample
cluster1	49	GSM2932827_11983,GSM2932830_5170,GSM2932831_3800,GSM2932833_5175,GSM2932836_41,GSM2932839_4522,GSM2932842_6659,GSM2932843_3989,GSM2932848_1178,GSM2932851_9872,GSM2932854_14195,GSM2932865_3101,GSM2932866_1321,GSM2932870_11783,GSM2932872_9761,GSM2932878_13651,GSM2932881_2359,GSM2932890_13459,GSM2932894_19,GSM2932900_13308,GSM2932904_2087,GSM2932915_11383,GSM2932917_13305,GSM2932920_13754,GSM2932925…
cluster2	75	GSM2932828_9658,GSM2932834_10897,GSM2932837_8273,GSM2932838_6424,GSM2932844_1545,GSM2932850_1456,GSM2932852_7272,GSM2932855_8244,GSM2932858_14748,GSM2932859_9191,GSM2932864_4904,GSM2932868_4205,GSM2932869_9329,GSM2932874_582,GSM2932876_2703,GSM2932877_13363,GSM2932880_13518,GSM2932882_4564,GSM2932884_9764,GSM2932885_3906,GSM2932888_2766,GSM2932889_2073,GSM2932891_11688,GSM2932892_3711,GSM2932895_…
cluster3	60	GSM2932829_5087,GSM2932840_10705,GSM2932841_7694,GSM2932845_3044,GSM2932846_10750,GSM2932849_1450,GSM2932853_2970,GSM2932856_4892,GSM2932857_10473,GSM2932860_1115,GSM2932861_1087,GSM2932862_8680,GSM2932863_7939,GSM2932867_3398,GSM2932873_1119,GSM2932875_2076,GSM2932879_10272,GSM2932883_10840,GSM2932886_8771,GSM2932887_2548,GSM2932896_387,GSM2932898_12548,GSM2932899_2730,GSM2932901_13310,GSM293290…
cluster4	22	GSM2932832_458,GSM2932835_13450,GSM2932847_14523,GSM2932871_1023,GSM2932893_8836,GSM2932905_8553,GSM2932907_1555,GSM2932914_8108,GSM2932934_12976,GSM2932938_2433,GSM2932939_13362,GSM2932945_12881,GSM2932946_8328,GSM2932950_7802,GSM2932953_8397,GSM2932958_14516,GSM2932966_2710,GSM2932993_10647,GSM2932996_2637,GSM2932999_11516,GSM2933029_7204,GSM2933031_15368
