# Supplementary material for: Multi-factor mediated functional modules identify novel classification of ulcerative colitis and functional gene panel
Source: Sci Rep. 2021 Mar 11;11:5669. doi: 10.1038/s41598-021-85000-3 (PMC7952401; doi:10.1038/s41598-021-85000-3)
Supplement: Supplementary file 16 — Supplementary Table 16. [file 41598_2021_85000_MOESM16_ESM.xlsx]

## Sheet: Sheet1
Gene	Cluster		P.value
CXCR2	cluster1	cluster2	2.85166e-06
		cluster3	4.13153e-14
		cluster4	0.000622994
	cluster2	cluster1	2.85166e-06
		cluster3	0.0001146
		cluster4	5.46597e-12
	cluster3	cluster1	4.13153e-14
		cluster2	0.0001146
		cluster4	5.53664e-19
	cluster4	cluster1	0.000622994
		cluster2	5.46597e-12
		cluster3	5.53664e-19
C5AR1	cluster1	cluster2	0.00213931
		cluster3	2.80041e-09
		cluster4	0.000898328
	cluster2	cluster1	0.00213931
		cluster3	0.000376756
		cluster4	1.33502e-08
	cluster3	cluster1	2.80041e-09
		cluster2	0.000376756
		cluster4	1.70915e-14
	cluster4	cluster1	0.000898328
		cluster2	1.33502e-08
		cluster3	1.70915e-14
NPY4R	cluster1	cluster2	0.000648107
		cluster3	9.21549e-17
		cluster4	3.7125e-05
	cluster2	cluster1	0.000648107
		cluster3	8.87946e-10
		cluster4	2.20454e-11
	cluster3	cluster1	9.21549e-17
		cluster2	8.87946e-10
		cluster4	1.81117e-23
	cluster4	cluster1	3.7125e-05
		cluster2	2.20454e-11
		cluster3	1.81117e-23
GAL	cluster1	cluster2	0.00195655
		cluster3	1.25464e-11
		cluster4	0.0122367
	cluster2	cluster1	0.00195655
		cluster3	5.68551e-06
		cluster4	9.71096e-07
	cluster3	cluster1	1.25464e-11
		cluster2	5.68551e-06
		cluster4	3.64149e-14
	cluster4	cluster1	0.0122367
		cluster2	9.71096e-07
		cluster3	3.64149e-14
CXCL8	cluster1	cluster2	4.99083e-07
		cluster3	9.60728e-16
		cluster4	1.21381e-06
	cluster2	cluster1	4.99083e-07
		cluster3	4.07074e-05
		cluster4	3.66484e-17
	cluster3	cluster1	9.60728e-16
		cluster2	4.07074e-05
		cluster4	4.39718e-25
	cluster4	cluster1	1.21381e-06
		cluster2	3.66484e-17
		cluster3	4.39718e-25
CXCR1	cluster1	cluster2	1.57956e-07
		cluster3	6.81524e-16
		cluster4	0.000298211
	cluster2	cluster1	1.57956e-07
		cluster3	8.82006e-05
		cluster4	8.81525e-14
	cluster3	cluster1	6.81524e-16
		cluster2	8.82006e-05
		cluster4	4.37754e-21
	cluster4	cluster1	0.000298211
		cluster2	8.81525e-14
		cluster3	4.37754e-21
